# Supplementary material for: 5-Methyl-1-[(4-methyl­phen­yl)sulfon­yl]-1H-pyrazol-3-yl 4-methyl­benzene­sulfonate
Source: Acta Crystallogr Sect E Struct Rep Online. 2012 Jun 23;68(Pt 7):o2196. doi: 10.1107/S1600536812027717 (PMC3393995; doi:10.1107/S1600536812027717)
Supplement: Supplementary file 1 [file e-68-o2196-sup1.cif]

##############################################################################
#                                                                            #
# This CIF contains the data in a paper accepted for publication in          #
# Acta Crystallographica Section E. It conforms to the requirements of       #
# Notes for Authors for Acta Crystallographica Section E, and has been       #
# peer reviewed under the auspices of the IUCr Commission on Journals.       #
#                                                                            #
# Full details of the Crystallographic Information File format               #
# are given in the paper "The Crystallographic Information File (CIF):       #
# a New Standard Archive File for Crystallography" by S. R. Hall, F. H.      #
# Allen and I. D. Brown [Acta Cryst. (1991), A47, 655-685].                  #
#                                                                            #
# The current version of the core CIF dictionary is obtainable from          #
# ftp://ftp.iucr.org/pub/cif_core.dic.                                       #
#                                                                            #
# Software is freely available for graphical display of the structure(s)     #
# in this CIF. For information consult the CIF software page                 #
# http://www.iucr.org/resources/cif/software.                                #
#                                                                            #
# This file may be used for bona fide research purposes within the           #
# scientific community so long as proper attribution is given to the journal # 
# article from which it was obtained.                                        #
#                                                                            #
##############################################################################
data_global
_audit_creation_method     ?
_journal_date_recd_electronic     2012-06-17
_journal_date_accepted     2012-06-19
_journal_name_full     'Acta Crystallographica, Section E'
_journal_year     2012
_journal_volume     68
_journal_issue      7
_journal_page_first     o2196
_journal_page_last     o2196
_journal_paper_category     QO
_journal_paper_doi     10.1107/S1600536812027717
_journal_coeditor_code     SJ5243
_publ_contact_author
;
Muhammad Nawaz Tahir
University of Sargodha
Department of Physics
Sargodha
Pakistan
;
_publ_contact_author_email     'dmntahir_uos@yahoo.com'
_publ_contact_author_fax     '0092 48 32 22 121'
_publ_contact_author_phone     '0092 48 92 30 914'
_publ_section_title
;
5-Methyl-1-[(4-methylphenyl)sulfonyl]-1<i>H</i>-pyrazol-3-yl
4-methylbenzenesulfonate
;
loop_
    _publ_author_name
    _publ_author_address
    'Shahzad Murtaza'
;
University of Gujrat
Department of Chemistry
Hafiz Hayat Campus
Gujrat
Pakistan
;
    'Naghmana Kausar'
;
University of Gujrat
Department of Chemistry
Hafiz Hayat Campus
Gujrat
Pakistan
;
    'Tahir, M. Nawaz'
;
University of Sargodha
Department of Physics
Sargodha
Pakistan
;
    'Javaria Tariq'
;
University of Gujrat
Department of Chemistry
Hafiz Hayat Campus
Gujrat
Pakistan
;
    'Samaira Bibi'
;
University of Gujrat
Department of Chemistry
Hafiz Hayat Campus
Gujrat
Pakistan
;
data_I
_audit_creation_method     SHELXL-97
_chemical_name_systematic
;
5-Methyl-1-[(4-methylphenyl)sulfonyl]-1<i>H</i>-pyrazol-3-yl
4-methylbenzenesulfonate
;
_chemical_name_common     ?
_chemical_formula_moiety     'C18 H18 N2 O5 S2'
_chemical_formula_sum     'C18 H18 N2 O5 S2'
_chemical_formula_iupac     'C18 H18 N2 O5 S2'
_chemical_formula_weight     406.46
_symmetry_cell_setting     monoclinic
_symmetry_space_group_name_H-M     'C 2/c'
_symmetry_space_group_name_Hall     '-C 2yc'
loop_
    _symmetry_equiv_pos_site_id
    _symmetry_equiv_pos_as_xyz
    1 x,y,z
    2 -x,y,1/2-z
    3 -x,-y,-z
    4 x,-y,1/2+z
    5 1/2+x,1/2+y,z
    6 1/2-x,1/2+y,1/2-z
    7 1/2-x,1/2-y,-z
    8 1/2+x,1/2-y,1/2+z
_cell_length_a     22.296(2)
_cell_length_b     8.0444(7)
_cell_length_c     20.915(2)
_cell_angle_alpha     90
_cell_angle_beta     98.521(6)
_cell_angle_gamma     90
_cell_volume     3709.7(6)
_cell_formula_units_Z     8
_cell_measurement_reflns_used     2548
_cell_measurement_theta_min     1.85
_cell_measurement_theta_max     27.18
_cell_measurement_temperature     296(2)
_exptl_crystal_description     prism
_exptl_crystal_colour     white
_exptl_crystal_size_max     0.30
_exptl_crystal_size_mid     0.25
_exptl_crystal_size_min     0.22
_exptl_crystal_density_diffrn     1.456
_exptl_crystal_density_meas     ?
_exptl_crystal_density_method     'not measured'
_exptl_crystal_F_000     1696
_exptl_absorpt_coefficient_mu     0.320
_exptl_absorpt_correction_type     multi-scan
_exptl_absorpt_process_details     '(SADABS; Bruker, 2005)'
_exptl_absorpt_correction_T_min     0.910
_exptl_absorpt_correction_T_max     0.933
_exptl_special_details     ' '
_diffrn_ambient_temperature     296(2)
_diffrn_radiation_type     MoK\a
_diffrn_radiation_wavelength     0.71073
_diffrn_radiation_source     'fine-focus sealed tube'
_diffrn_radiation_monochromator     graphite
_diffrn_measurement_device_type     'Bruker Kappa APEXII CCD'
_diffrn_measurement_method     \w
_diffrn_detector_area_resol_mean     7.80
_diffrn_reflns_number     15506
_diffrn_reflns_av_R_equivalents     0.0546
_diffrn_reflns_av_sigmaI/netI     0.0625
_diffrn_reflns_theta_min     1.85
_diffrn_reflns_theta_max     27.18
_diffrn_reflns_theta_full     27.18
_diffrn_measured_fraction_theta_max     0.999
_diffrn_measured_fraction_theta_full     0.999
_diffrn_reflns_limit_h_min     -28
_diffrn_reflns_limit_h_max     26
_diffrn_reflns_limit_k_min     -10
_diffrn_reflns_limit_k_max     10
_diffrn_reflns_limit_l_min     -26
_diffrn_reflns_limit_l_max     26
_diffrn_standards_number     0
_diffrn_standards_interval_count     ?
_diffrn_standards_interval_time     ?
_diffrn_standards_decay_%     ?
_refine_special_details
;
Refinement of <i>F</i>^2^ against ALL reflections. The weighted <i>R</i>-factor
<i>wR</i> and goodness of fit <i>S</i> are based on <i>F</i>^2^, conventional
<i>R</i>-factors <i>R</i> are based on <i>F</i>, with <i>F</i> set to zero for
negative <i>F</i>^2^. The threshold expression of <i>F</i>^2^ >
\s(<i>F</i>^2^) is used only for calculating <i>R</i>-factors(gt) <i>etc</i>.
and is not relevant to the choice of reflections for refinement.
<i>R</i>-factors based on <i>F</i>^2^ are statistically about twice as large
as those based on <i>F</i>, and <i>R</i>- factors based on ALL data will be
even larger.
;
_reflns_number_total     4124
_reflns_number_gt     2548
_reflns_threshold_expression     I>2\s(I)
_refine_ls_structure_factor_coef     Fsqd
_refine_ls_matrix_type     full
_refine_ls_R_factor_all     0.1048
_refine_ls_R_factor_gt     0.0567
_refine_ls_wR_factor_gt     0.1096
_refine_ls_wR_factor_ref     0.1277
_refine_ls_goodness_of_fit_ref     1.011
_refine_ls_restrained_S_all     1.011
_refine_ls_number_reflns     4124
_refine_ls_number_parameters     247
_refine_ls_number_restraints     0
_refine_ls_hydrogen_treatment     constr
_refine_ls_weighting_scheme     calc
_refine_ls_weighting_details
         'calc w=1/[\s^2^(Fo^2^)+(0.0531P)^2^+0.6607P] where P=(Fo^2^+2Fc^2^)/3'
_atom_sites_solution_hydrogens     geom
_atom_sites_solution_primary     direct
_atom_sites_solution_secondary     difmap
_refine_ls_shift/su_max     0.001
_refine_ls_shift/su_mean     0.000
_refine_diff_density_max     0.268
_refine_diff_density_min     -0.353
loop_
    _atom_type_symbol
    _atom_type_description
    _atom_type_scat_dispersion_real
    _atom_type_scat_dispersion_imag
    _atom_type_scat_source
    'C' 'C' 0.0033 0.0016
                         'International Tables Vol C Tables 4.2.6.8 and 6.1.1.4'
    'H' 'H' 0.0000 0.0000
                         'International Tables Vol C Tables 4.2.6.8 and 6.1.1.4'
    'N' 'N' 0.0061 0.0033
                         'International Tables Vol C Tables 4.2.6.8 and 6.1.1.4'
    'O' 'O' 0.0106 0.0060
                         'International Tables Vol C Tables 4.2.6.8 and 6.1.1.4'
    'S' 'S' 0.1246 0.1234
                         'International Tables Vol C Tables 4.2.6.8 and 6.1.1.4'
_computing_data_collection     'APEX2 (Bruker, 2009)'
_computing_cell_refinement     'SAINT (Bruker, 2009)'
_computing_data_reduction     'SAINT (Bruker, 2009)'
_computing_structure_solution     'SHELXS97 (Sheldrick, 2008)'
_computing_structure_refinement     'SHELXL97 (Sheldrick, 2008)'
_computing_molecular_graphics
                  'ORTEP-3 for Windows (Farrugia, 1997) and PLATON (Spek, 2009)'
_computing_publication_material
                                'WinGX (Farrugia, 1999) and PLATON (Spek, 2009)'
loop_
    _atom_site_type_symbol
    _atom_site_label
    _atom_site_fract_x
    _atom_site_fract_y
    _atom_site_fract_z
    _atom_site_U_iso_or_equiv
    _atom_site_thermal_displace_type
    _atom_site_calc_flag
    _atom_site_refinement_flags
    _atom_site_occupancy
    _atom_site_disorder_assembly
    _atom_site_disorder_group
    S S1 0.22735(4) 0.04624(9) 0.37485(3) 0.0494(3) Uani . . 1.000 . -16
    S S2 0.06192(3) 0.04283(8) 0.11235(3) 0.0429(2) Uani . . 1.000 . -16
    O O1 0.29151(9) 0.0548(3) 0.38078(10) 0.0662(8) Uani . . 1.000 . -16
    O O2 0.19810(11) -0.1021(2) 0.38973(10) 0.0691(9) Uani . . 1.000 . -16
    O O3 0.08101(8) 0.1414(2) 0.17980(9) 0.0460(7) Uani . . 1.000 . -16
    O O4 0.11514(9) 0.0014(2) 0.08671(10) 0.0550(7) Uani . . 1.000 . -16
    O O5 0.01762(9) 0.1490(2) 0.07870(10) 0.0614(8) Uani . . 1.000 . -16
    N N1 0.20378(10) 0.0816(3) 0.29509(10) 0.0418(8) Uani . . 1.000 . -16
    N N2 0.14243(10) 0.0735(3) 0.27469(11) 0.0421(8) Uani . . 1.000 . -16
    C C1 0.19849(13) 0.2141(3) 0.41327(12) 0.0435(9) Uani . . 1.000 . -16
    C C2 0.22831(14) 0.3644(4) 0.41528(14) 0.0540(11) Uani . . 1.000 . -16
    C C3 0.20366(17) 0.4966(4) 0.44373(16) 0.0641(13) Uani . . 1.000 . -16
    C C4 0.15110(16) 0.4839(4) 0.46975(14) 0.0571(11) Uani . . 1.000 . -16
    C C5 0.12313(15) 0.3307(4) 0.46813(14) 0.0610(11) Uani . . 1.000 . -16
    C C6 0.14649(14) 0.1940(4) 0.44013(13) 0.0529(11) Uani . . 1.000 . -16
    C C7 0.12476(17) 0.6330(4) 0.49855(16) 0.0890(16) Uani . . 1.000 . -16
    C C8 0.23506(12) 0.1375(3) 0.24822(14) 0.0439(9) Uani . . 1.000 . -16
    C C9 0.30235(13) 0.1595(5) 0.25488(17) 0.0719(14) Uani . . 1.000 . -16
    C C10 0.19296(12) 0.1638(3) 0.19549(14) 0.0476(10) Uani . . 1.000 . -16
    C C11 0.13808(12) 0.1233(3) 0.21468(13) 0.0365(9) Uani . . 1.000 . -16
    C C12 0.02738(11) -0.1363(3) 0.13625(12) 0.0370(8) Uani . . 1.000 . -16
    C C13 0.05269(12) -0.2897(3) 0.12767(13) 0.0452(9) Uani . . 1.000 . -16
    C C14 0.02264(14) -0.4301(3) 0.14397(13) 0.0489(10) Uani . . 1.000 . -16
    C C15 -0.03075(13) -0.4199(3) 0.16949(13) 0.0439(9) Uani . . 1.000 . -16
    C C16 -0.05397(13) -0.2635(4) 0.17760(15) 0.0525(11) Uani . . 1.000 . -16
    C C17 -0.02588(12) -0.1226(3) 0.16106(14) 0.0498(10) Uani . . 1.000 . -16
    C C18 -0.06254(15) -0.5728(4) 0.18785(15) 0.0629(11) Uani . . 1.000 . -16
    H H2 0.26411 0.37592 0.39787 0.0648 Uiso . . 1.000 . -16
    H H3 0.22345 0.59864 0.44537 0.0767 Uiso . . 1.000 . -16
    H H5 0.08773 0.31896 0.48629 0.0733 Uiso . . 1.000 . -16
    H H6 0.12740 0.09105 0.43955 0.0635 Uiso . . 1.000 . -16
    H H7A 0.15676 0.69601 0.52314 0.1338 Uiso . . 1.000 . -16
    H H7B 0.09666 0.59725 0.52636 0.1338 Uiso . . 1.000 . -16
    H H7C 0.10402 0.70111 0.46458 0.1338 Uiso . . 1.000 . -16
    H H9A 0.31306 0.19893 0.21475 0.1079 Uiso . . 1.000 . -16
    H H9B 0.32195 0.05485 0.26575 0.1079 Uiso . . 1.000 . -16
    H H9C 0.31521 0.23876 0.28843 0.1079 Uiso . . 1.000 . -16
    H H10 0.19958 0.20108 0.15503 0.0571 Uiso . . 1.000 . -16
    H H13 0.08914 -0.29844 0.11129 0.0542 Uiso . . 1.000 . -16
    H H14 0.03888 -0.53417 0.13754 0.0585 Uiso . . 1.000 . -16
    H H16 -0.08991 -0.25389 0.19489 0.0630 Uiso . . 1.000 . -16
    H H17 -0.04267 -0.01866 0.16655 0.0597 Uiso . . 1.000 . -16
    H H18A -0.04291 -0.66955 0.17383 0.0943 Uiso . . 1.000 . -16
    H H18B -0.10407 -0.57056 0.16754 0.0943 Uiso . . 1.000 . -16
    H H18C -0.06101 -0.57620 0.23394 0.0943 Uiso . . 1.000 . -16
loop_
    _atom_site_aniso_label
    _atom_site_aniso_U_11
    _atom_site_aniso_U_22
    _atom_site_aniso_U_33
    _atom_site_aniso_U_12
    _atom_site_aniso_U_13
    _atom_site_aniso_U_23
    S1 0.0648(6) 0.0397(4) 0.0433(4) 0.0083(4) 0.0063(4) 0.0018(3)
    S2 0.0445(4) 0.0383(4) 0.0456(4) -0.0034(3) 0.0055(3) 0.0012(3)
    O1 0.0546(14) 0.0807(16) 0.0598(14) 0.0248(12) -0.0034(11) -0.0045(12)
    O2 0.1157(19) 0.0378(12) 0.0559(13) -0.0012(12) 0.0201(13) 0.0062(10)
    O3 0.0365(11) 0.0416(11) 0.0582(12) 0.0028(9) 0.0017(9) -0.0106(9)
    O4 0.0536(13) 0.0568(12) 0.0595(13) -0.0117(10) 0.0242(10) -0.0075(10)
    O5 0.0614(14) 0.0494(12) 0.0672(13) 0.0001(10) -0.0109(11) 0.0170(10)
    N1 0.0385(14) 0.0469(14) 0.0401(12) -0.0011(10) 0.0059(11) 0.0008(10)
    N2 0.0385(14) 0.0420(13) 0.0472(13) -0.0038(10) 0.0108(11) -0.0029(10)
    C1 0.0525(19) 0.0386(15) 0.0381(14) 0.0019(13) 0.0029(13) 0.0020(12)
    C2 0.057(2) 0.0473(18) 0.0584(18) -0.0057(15) 0.0110(15) 0.0004(15)
    C3 0.088(3) 0.0406(18) 0.062(2) 0.0000(17) 0.006(2) -0.0058(15)
    C4 0.076(2) 0.054(2) 0.0385(15) 0.0171(18) -0.0003(16) -0.0036(14)
    C5 0.065(2) 0.077(2) 0.0431(16) 0.0067(18) 0.0148(15) -0.0024(16)
    C6 0.064(2) 0.0512(19) 0.0443(16) -0.0074(15) 0.0105(15) 0.0002(14)
    C7 0.124(3) 0.079(3) 0.061(2) 0.044(2) 0.004(2) -0.015(2)
    C8 0.0373(17) 0.0417(16) 0.0534(16) -0.0076(13) 0.0095(14) 0.0074(13)
    C9 0.040(2) 0.097(3) 0.080(2) -0.0111(18) 0.0128(17) 0.018(2)
    C10 0.0427(18) 0.0506(18) 0.0497(17) -0.0090(14) 0.0071(14) 0.0124(13)
    C11 0.0338(16) 0.0290(14) 0.0473(15) -0.0018(11) 0.0077(12) -0.0048(12)
    C12 0.0335(15) 0.0333(14) 0.0438(14) -0.0009(12) 0.0042(12) 0.0002(11)
    C13 0.0416(17) 0.0442(16) 0.0522(16) 0.0055(13) 0.0149(13) -0.0022(13)
    C14 0.063(2) 0.0357(16) 0.0491(16) 0.0035(14) 0.0120(15) -0.0033(13)
    C15 0.0488(18) 0.0433(16) 0.0387(14) -0.0092(13) 0.0032(13) 0.0009(12)
    C16 0.0391(17) 0.0541(19) 0.067(2) -0.0019(15) 0.0167(15) 0.0012(15)
    C17 0.0439(18) 0.0376(16) 0.070(2) 0.0036(13) 0.0156(15) -0.0027(14)
    C18 0.074(2) 0.053(2) 0.0589(19) -0.0227(17) 0.0003(17) 0.0030(15)
_geom_special_details
;
Bond distances, angles <i>etc</i>. have been calculated using the rounded
fractional coordinates. All su's are estimated from the variances of the
(full) variance-covariance matrix. The cell e.s.d.'s are taken into account in
the estimation of distances, angles and torsion angles
;
loop_
    _geom_bond_atom_site_label_1
    _geom_bond_atom_site_label_2
    _geom_bond_site_symmetry_1
    _geom_bond_site_symmetry_2
    _geom_bond_distance
    _geom_bond_publ_flag
    S1 O1 . . 1.419(2) no
    S1 O2 . . 1.416(2) no
    S1 N1 . . 1.697(2) no
    S1 C1 . . 1.743(3) no
    S2 O3 . . 1.6193(19) no
    S2 O4 . . 1.413(2) no
    S2 O5 . . 1.412(2) no
    S2 C12 . . 1.742(3) no
    O3 C11 . . 1.378(3) no
    N1 N2 . . 1.373(3) no
    N1 C8 . . 1.361(4) no
    N2 C11 . . 1.307(4) no
    C1 C2 . . 1.378(4) no
    C1 C6 . . 1.371(4) no
    C2 C3 . . 1.373(5) no
    C3 C4 . . 1.367(5) no
    C4 C5 . . 1.379(5) no
    C4 C7 . . 1.500(5) no
    C5 C6 . . 1.383(4) no
    C8 C9 . . 1.497(4) no
    C8 C10 . . 1.355(4) no
    C10 C11 . . 1.382(4) no
    C12 C13 . . 1.380(3) no
    C12 C17 . . 1.369(4) no
    C13 C14 . . 1.382(4) no
    C14 C15 . . 1.377(4) no
    C15 C16 . . 1.381(4) no
    C15 C18 . . 1.498(4) no
    C16 C17 . . 1.364(4) no
    C2 H2 . . 0.9300 no
    C3 H3 . . 0.9300 no
    C5 H5 . . 0.9300 no
    C6 H6 . . 0.9300 no
    C7 H7A . . 0.9600 no
    C7 H7B . . 0.9600 no
    C7 H7C . . 0.9600 no
    C9 H9A . . 0.9600 no
    C9 H9B . . 0.9600 no
    C9 H9C . . 0.9600 no
    C10 H10 . . 0.9300 no
    C13 H13 . . 0.9300 no
    C14 H14 . . 0.9300 no
    C16 H16 . . 0.9300 no
    C17 H17 . . 0.9300 no
    C18 H18A . . 0.9600 no
    C18 H18B . . 0.9600 no
    C18 H18C . . 0.9600 no
loop_
    _geom_angle_atom_site_label_1
    _geom_angle_atom_site_label_2
    _geom_angle_atom_site_label_3
    _geom_angle_site_symmetry_1
    _geom_angle_site_symmetry_2
    _geom_angle_site_symmetry_3
    _geom_angle
    _geom_angle_publ_flag
    O1 S1 O2 . . . 120.84(14) no
    O1 S1 N1 . . . 103.83(12) no
    O1 S1 C1 . . . 111.00(14) no
    O2 S1 N1 . . . 105.76(12) no
    O2 S1 C1 . . . 109.76(13) no
    N1 S1 C1 . . . 103.99(12) no
    O3 S2 O4 . . . 108.61(11) no
    O3 S2 O5 . . . 102.25(11) no
    O3 S2 C12 . . . 103.03(11) no
    O4 S2 O5 . . . 121.22(12) no
    O4 S2 C12 . . . 110.23(11) no
    O5 S2 C12 . . . 109.70(12) no
    S2 O3 C11 . . . 120.84(16) no
    S1 N1 N2 . . . 116.53(17) no
    S1 N1 C8 . . . 130.3(2) no
    N2 N1 C8 . . . 112.7(2) no
    N1 N2 C11 . . . 102.3(2) no
    S1 C1 C2 . . . 119.0(2) no
    S1 C1 C6 . . . 119.4(2) no
    C2 C1 C6 . . . 121.7(3) no
    C1 C2 C3 . . . 118.1(3) no
    C2 C3 C4 . . . 122.5(3) no
    C3 C4 C5 . . . 117.9(3) no
    C3 C4 C7 . . . 120.6(3) no
    C5 C4 C7 . . . 121.4(3) no
    C4 C5 C6 . . . 121.6(3) no
    C1 C6 C5 . . . 118.3(3) no
    N1 C8 C9 . . . 125.9(3) no
    N1 C8 C10 . . . 105.7(2) no
    C9 C8 C10 . . . 128.4(3) no
    C8 C10 C11 . . . 105.3(2) no
    O3 C11 N2 . . . 118.2(2) no
    O3 C11 C10 . . . 127.6(2) no
    N2 C11 C10 . . . 114.1(2) no
    S2 C12 C13 . . . 119.7(2) no
    S2 C12 C17 . . . 119.17(19) no
    C13 C12 C17 . . . 121.1(2) no
    C12 C13 C14 . . . 118.5(2) no
    C13 C14 C15 . . . 121.7(2) no
    C14 C15 C16 . . . 117.6(2) no
    C14 C15 C18 . . . 121.3(2) no
    C16 C15 C18 . . . 121.1(3) no
    C15 C16 C17 . . . 122.1(3) no
    C12 C17 C16 . . . 119.1(2) no
    C1 C2 H2 . . . 121.00 no
    C3 C2 H2 . . . 121.00 no
    C2 C3 H3 . . . 119.00 no
    C4 C3 H3 . . . 119.00 no
    C4 C5 H5 . . . 119.00 no
    C6 C5 H5 . . . 119.00 no
    C1 C6 H6 . . . 121.00 no
    C5 C6 H6 . . . 121.00 no
    C4 C7 H7A . . . 109.00 no
    C4 C7 H7B . . . 109.00 no
    C4 C7 H7C . . . 109.00 no
    H7A C7 H7B . . . 109.00 no
    H7A C7 H7C . . . 109.00 no
    H7B C7 H7C . . . 109.00 no
    C8 C9 H9A . . . 109.00 no
    C8 C9 H9B . . . 109.00 no
    C8 C9 H9C . . . 109.00 no
    H9A C9 H9B . . . 109.00 no
    H9A C9 H9C . . . 109.00 no
    H9B C9 H9C . . . 109.00 no
    C8 C10 H10 . . . 127.00 no
    C11 C10 H10 . . . 127.00 no
    C12 C13 H13 . . . 121.00 no
    C14 C13 H13 . . . 121.00 no
    C13 C14 H14 . . . 119.00 no
    C15 C14 H14 . . . 119.00 no
    C15 C16 H16 . . . 119.00 no
    C17 C16 H16 . . . 119.00 no
    C12 C17 H17 . . . 120.00 no
    C16 C17 H17 . . . 120.00 no
    C15 C18 H18A . . . 109.00 no
    C15 C18 H18B . . . 109.00 no
    C15 C18 H18C . . . 109.00 no
    H18A C18 H18B . . . 109.00 no
    H18A C18 H18C . . . 109.00 no
    H18B C18 H18C . . . 109.00 no
loop_
    _geom_torsion_atom_site_label_1
    _geom_torsion_atom_site_label_2
    _geom_torsion_atom_site_label_3
    _geom_torsion_atom_site_label_4
    _geom_torsion_site_symmetry_1
    _geom_torsion_site_symmetry_2
    _geom_torsion_site_symmetry_3
    _geom_torsion_site_symmetry_4
    _geom_torsion
    _geom_torsion_publ_flag
    O1 S1 N1 N2 . . . . 177.3(2) no
    O1 S1 N1 C8 . . . . -11.9(3) no
    O2 S1 N1 N2 . . . . 49.2(2) no
    O2 S1 N1 C8 . . . . -140.0(2) no
    C1 S1 N1 N2 . . . . -66.5(2) no
    C1 S1 N1 C8 . . . . 104.4(3) no
    O1 S1 C1 C2 . . . . 31.7(3) no
    O1 S1 C1 C6 . . . . -148.9(2) no
    O2 S1 C1 C2 . . . . 167.9(2) no
    O2 S1 C1 C6 . . . . -12.8(3) no
    N1 S1 C1 C2 . . . . -79.4(2) no
    N1 S1 C1 C6 . . . . 100.0(2) no
    O4 S2 O3 C11 . . . . -22.9(2) no
    O5 S2 O3 C11 . . . . -152.18(18) no
    C12 S2 O3 C11 . . . . 93.98(19) no
    O3 S2 C12 C13 . . . . -116.7(2) no
    O3 S2 C12 C17 . . . . 65.8(2) no
    O4 S2 C12 C13 . . . . -0.9(3) no
    O4 S2 C12 C17 . . . . -178.5(2) no
    O5 S2 C12 C13 . . . . 135.0(2) no
    O5 S2 C12 C17 . . . . -42.5(3) no
    S2 O3 C11 N2 . . . . -123.4(2) no
    S2 O3 C11 C10 . . . . 61.9(3) no
    S1 N1 N2 C11 . . . . 173.28(18) no
    C8 N1 N2 C11 . . . . 0.9(3) no
    S1 N1 C8 C9 . . . . 9.3(4) no
    S1 N1 C8 C10 . . . . -172.1(2) no
    N2 N1 C8 C9 . . . . -179.6(3) no
    N2 N1 C8 C10 . . . . -1.1(3) no
    N1 N2 C11 O3 . . . . -175.7(2) no
    N1 N2 C11 C10 . . . . -0.4(3) no
    S1 C1 C2 C3 . . . . 177.7(2) no
    C6 C1 C2 C3 . . . . -1.6(4) no
    S1 C1 C6 C5 . . . . -177.5(2) no
    C2 C1 C6 C5 . . . . 1.8(4) no
    C1 C2 C3 C4 . . . . 0.0(5) no
    C2 C3 C4 C5 . . . . 1.4(5) no
    C2 C3 C4 C7 . . . . -178.1(3) no
    C3 C4 C5 C6 . . . . -1.2(5) no
    C7 C4 C5 C6 . . . . 178.3(3) no
    C4 C5 C6 C1 . . . . -0.4(4) no
    N1 C8 C10 C11 . . . . 0.8(3) no
    C9 C8 C10 C11 . . . . 179.3(3) no
    C8 C10 C11 O3 . . . . 174.6(2) no
    C8 C10 C11 N2 . . . . -0.3(3) no
    S2 C12 C13 C14 . . . . -176.7(2) no
    C17 C12 C13 C14 . . . . 0.8(4) no
    S2 C12 C17 C16 . . . . 177.7(2) no
    C13 C12 C17 C16 . . . . 0.2(4) no
    C12 C13 C14 C15 . . . . -1.3(4) no
    C13 C14 C15 C16 . . . . 0.8(4) no
    C13 C14 C15 C18 . . . . -179.2(3) no
    C14 C15 C16 C17 . . . . 0.2(4) no
    C18 C15 C16 C17 . . . . -179.8(3) no
    C15 C16 C17 C12 . . . . -0.7(5) no
loop_
    _geom_hbond_atom_site_label_D
    _geom_hbond_atom_site_label_H
    _geom_hbond_atom_site_label_A
    _geom_hbond_site_symmetry_A
    _geom_hbond_distance_DH
    _geom_hbond_distance_HA
    _geom_hbond_distance_DA
    _geom_hbond_angle_DHA
    _geom_hbond_publ_flag
    C18 H18b Cg2 2_545 0.96 2.66 3.471(3) 142 yes
_iucr_refine_instructions_details
;
TITL NK13_0m in C2/c WHITE PRISM
CELL 0.71073 22.2955 8.0444 20.9146 90.000 98.521 90.000
ZERR 8.00 0.0022 0.0007 0.0020 0.000 0.006 0.000
LATT 7
SYMM -x, y, -z+1/2
SFAC C  H  N  O  S
UNIT 144  144  16  40  16
L.S. 20
ACTA
BOND $H
HTAB
CONF
LIST 4
FMAP 2
PLAN 12
SIZE 0.30 0.25 0.22
MPLA 7 C1 C2 C3 C4 C5 C6 C7
MPLA 3 O1 S1 O2
MPLA 7  C8 C9 C10 C11 N1 N2 O3
MPLA 3 O4 O5 S2
MPLA 7 C12 C13 C14 C15 C16 C17 C18
MPLA 7 C1 C2 C3 C4 C5 C6 C7
MPLA 7  C8 C9 C10 C11 N1 N2 O3
MPLA 7 C1 C2 C3 C4 C5 C6 C7
MPLA 3 O1 S1 O2
MPLA 3 O4 O5 S2
MPLA 7 C1 C2 C3 C4 C5 C6 C7
MPLA 7  C8 C9 C10 C11 N1 N2 O3
MPLA 7 C12 C13 C14 C15 C16 C17 C18
MPLA 3 O1 S1 O2
MPLA 3 O4 O5 S2
MPLA 7 C12 C13 C14 C15 C16 C17 C18
TEMP 23.000
WGHT    0.053100    0.660700
FVAR       0.06032
S1    5    0.227354    0.046238    0.374846    11.00000    0.06483    0.03966 =
         0.04325    0.00177    0.00625    0.00829
S2    5    0.061919    0.042831    0.112355    11.00000    0.04450    0.03831 =
         0.04564    0.00119    0.00552   -0.00339
O1    4    0.291515    0.054797    0.380781    11.00000    0.05457    0.08069 =
         0.05979   -0.00454   -0.00340    0.02479
O2    4    0.198095   -0.102092    0.389727    11.00000    0.11567    0.03778 =
         0.05592    0.00617    0.02013   -0.00122
O3    4    0.081012    0.141433    0.179797    11.00000    0.03653    0.04155 =
         0.05818   -0.01064    0.00170    0.00278
O4    4    0.115136    0.001443    0.086706    11.00000    0.05359    0.05677 =
         0.05954   -0.00752    0.02417   -0.01166
O5    4    0.017618    0.149008    0.078699    11.00000    0.06135    0.04939 =
         0.06718    0.01704   -0.01085    0.00013
N1    3    0.203779    0.081612    0.295091    11.00000    0.03845    0.04687 =
         0.04007    0.00075    0.00592   -0.00114
N2    3    0.142432    0.073497    0.274687    11.00000    0.03850    0.04198 =
         0.04720   -0.00293    0.01081   -0.00383
C1    1    0.198494    0.214092    0.413272    11.00000    0.05253    0.03856 =
         0.03812    0.00199    0.00289    0.00188
C2    1    0.228305    0.364363    0.415284    11.00000    0.05706    0.04732 =
         0.05835    0.00038    0.01101   -0.00574
AFIX  43
H2    2    0.264114    0.375919    0.397869    11.00000   -1.20000
AFIX   0
C3    1    0.203659    0.496630    0.443733    11.00000    0.08752    0.04063 =
         0.06219   -0.00576    0.00629    0.00002
AFIX  43
H3    2    0.223455    0.598639    0.445365    11.00000   -1.20000
AFIX   0
C4    1    0.151097    0.483933    0.469748    11.00000    0.07628    0.05392 =
         0.03849   -0.00363   -0.00026    0.01710
C5    1    0.123133    0.330651    0.468129    11.00000    0.06525    0.07691 =
         0.04307   -0.00236    0.01478    0.00668
AFIX  43
H5    2    0.087735    0.318964    0.486295    11.00000   -1.20000
AFIX   0
C6    1    0.146489    0.193957    0.440135    11.00000    0.06395    0.05117 =
         0.04426    0.00023    0.01052   -0.00739
AFIX  43
H6    2    0.127404    0.091054    0.439552    11.00000   -1.20000
AFIX   0
C7    1    0.124764    0.632991    0.498551    11.00000    0.12429    0.07917 =
         0.06135   -0.01481    0.00420    0.04437
AFIX 137
H7A   2    0.156756    0.696012    0.523142    11.00000   -1.50000
H7B   2    0.096663    0.597249    0.526365    11.00000   -1.50000
H7C   2    0.104020    0.701106    0.464578    11.00000   -1.50000
AFIX   0
C8    1    0.235059    0.137507    0.248216    11.00000    0.03732    0.04165 =
         0.05343    0.00740    0.00946   -0.00761
C9    1    0.302351    0.159481    0.254882    11.00000    0.03953    0.09729 =
         0.08012    0.01776    0.01275   -0.01107
AFIX 137
H9A   2    0.313058    0.198926    0.214749    11.00000   -1.50000
H9B   2    0.321948    0.054847    0.265746    11.00000   -1.50000
H9C   2    0.315213    0.238764    0.288427    11.00000   -1.50000
AFIX   0
C10   1    0.192963    0.163771    0.195488    11.00000    0.04268    0.05059 =
         0.04968    0.01241    0.00711   -0.00903
AFIX  43
H10   2    0.199579    0.201076    0.155027    11.00000   -1.20000
AFIX   0
C11   1    0.138080    0.123271    0.214678    11.00000    0.03380    0.02903 =
         0.04732   -0.00479    0.00770   -0.00183
C12   1    0.027383   -0.136308    0.136249    11.00000    0.03350    0.03330 =
         0.04376    0.00015    0.00419   -0.00087
C13   1    0.052694   -0.289736    0.127665    11.00000    0.04159    0.04422 =
         0.05218   -0.00217    0.01485    0.00553
AFIX  43
H13   2    0.089136   -0.298440    0.111287    11.00000   -1.20000
AFIX   0
C14   1    0.022639   -0.430069    0.143967    11.00000    0.06257    0.03574 =
         0.04910   -0.00328    0.01196    0.00350
AFIX  43
H14   2    0.038877   -0.534174    0.137541    11.00000   -1.20000
AFIX   0
C15   1   -0.030754   -0.419881    0.169492    11.00000    0.04881    0.04329 =
         0.03874    0.00088    0.00323   -0.00922
C16   1   -0.053970   -0.263501    0.177599    11.00000    0.03906    0.05411 =
         0.06695    0.00122    0.01674   -0.00190
AFIX  43
H16   2   -0.089914   -0.253893    0.194893    11.00000   -1.20000
AFIX   0
C17   1   -0.025878   -0.122566    0.161057    11.00000    0.04390    0.03761 =
         0.07002   -0.00274    0.01563    0.00364
AFIX  43
H17   2   -0.042672   -0.018655    0.166555    11.00000   -1.20000
AFIX   0
C18   1   -0.062535   -0.572764    0.187849    11.00000    0.07396    0.05269 =
         0.05894    0.00297    0.00027   -0.02272
AFIX 137
H18A  2   -0.042906   -0.669547    0.173835    11.00000   -1.50000
H18B  2   -0.104066   -0.570555    0.167536    11.00000   -1.50000
H18C  2   -0.061007   -0.576196    0.233944    11.00000   -1.50000
HKLF 4
REM  NK13_0m in C2/c WHITE PRISM
REM R1 =  0.0567 for   2548 Fo > 4sig(Fo)  and  0.1048 for all   4124 data
REM    247 parameters refined using      0 restraints
END
WGHT      0.0531      0.6607
REM Highest difference peak  0.268,  deepest hole -0.353,  1-sigma level  0.051
Q1    1   0.1290  0.6160  0.5447  11.00000  0.05    0.27
Q2    1   0.0484 -0.0616  0.1307  11.00000  0.05    0.25
Q3    1   0.2125  0.0541  0.3275  11.00000  0.05    0.23
Q4    1   0.0631  0.5607  0.4879  11.00000  0.05    0.22
Q5    1   0.2692 -0.0055  0.3946  11.00000  0.05    0.21
Q6    1   0.1392 -0.0632  0.1123  11.00000  0.05    0.20
Q7    1   0.0289 -0.2062  0.1206  11.00000  0.05    0.20
Q8    1   0.1627  0.2070  0.4068  11.00000  0.05    0.19
Q9    1   0.2213 -0.0639  0.3995  11.00000  0.05    0.19
Q10   1   0.0794  0.6265  0.4959  11.00000  0.05    0.19
Q11   1  -0.0212 -0.6581  0.2191  11.00000  0.05    0.18
Q12   1   0.1380  0.0639  0.2433  11.00000  0.05    0.18
;
