# Supplementary material for: 5-Methyl-1-[(4-methyl­phen­yl)sulfon­yl]-1H-pyrazol-3-yl 4-methyl­benzene­sulfonate
Source: Acta Crystallogr Sect E Struct Rep Online. 2012 Jun 23;68(Pt 7):o2196. doi: 10.1107/S1600536812027717 (PMC3393995; doi:10.1107/S1600536812027717)
Supplement: Supplementary file 2 [file e-68-o2196-Isup2.hkl]

#
# h,k,l, Fc-squared, Fo-squared, sigma(Fo-squared) and status flag
#
data_I
_shelx_title ' NK13_0m in C2/c WHITE PRISM'
_shelx_refln_list_code          4
_shelx_F_calc_maximum      531.17
_exptl_crystal_F_000      1696.00
_reflns_d_resolution_high  0.7780
 
loop_
 _symmetry_equiv_pos_as_xyz
 'x, y, z'
 '-x, y, -z+1/2'
 'x+1/2, y+1/2, z'
 '-x+1/2, y+1/2, -z+1/2'
 '-x, -y, -z'
 'x, -y, z-1/2'
 '-x+1/2, -y+1/2, -z'
 'x+1/2, -y+1/2, z-1/2'
 
_cell_length_a    22.2955
_cell_length_b     8.0444
_cell_length_c    20.9146
_cell_angle_alpha  90.000
_cell_angle_beta   98.521
_cell_angle_gamma  90.000
 
_shelx_F_squared_multiplier     1.000
 
loop_
 _refln_index_h
 _refln_index_k
 _refln_index_l
 _refln_F_squared_calc
 _refln_F_squared_meas
 _refln_F_squared_sigma
 _refln_observed_status
   2   0   0     5972.05     5910.77    103.94 o
   4   0   0    20564.71    19754.71    301.65 o
   6   0   0     2294.29     1777.89     65.46 o
   8   0   0    10084.21    10525.41    191.07 o
  10   0   0       29.34       12.80     22.02 o
  12   0   0    31372.46    34979.68    624.34 o
  14   0   0     9923.46    10554.15    378.91 o
  16   0   0      214.46      179.11     39.77 o
  18   0   0      587.68      523.56    162.17 o
  20   0   0       62.19      164.81     61.70 o
  22   0   0      686.67     1047.20    230.88 o
  24   0   0     2327.35     3031.67    390.30 o
  26   0   0       10.98      123.69    142.93 o
  28   0   0      418.87      530.47    241.87 o
   1   1   0    20936.71    20803.64    189.34 o
   3   1   0     1934.00     2113.21     29.35 o
   5   1   0        8.32       10.04     11.45 o
   7   1   0     5052.10     4663.31     66.52 o
   9   1   0     1168.13     1375.47     46.38 o
  11   1   0     3247.58     3232.42     62.98 o
  13   1   0     3296.39     3168.53    115.26 o
  15   1   0      379.74      444.86     37.18 o
  17   1   0     1559.09     1562.00     75.43 o
  19   1   0      658.99      518.59     58.44 o
  21   1   0       29.06       96.94     93.89 o
  23   1   0      636.99      789.53    151.26 o
  25   1   0      334.14      561.65    368.31 o
  27   1   0        0.13      201.09    119.52 o
   0   2   0    54532.17    52066.05    659.51 o
   2   2   0     4346.70     4550.65     61.53 o
   4   2   0     2499.54     2127.17     36.02 o
   6   2   0     4452.28     4135.25     60.87 o
   8   2   0       87.96      145.35     17.23 o
  10   2   0      150.79      165.17     19.35 o
  12   2   0     1527.88     1576.50     50.24 o
  14   2   0     2797.60     3022.31    105.16 o
  16   2   0      138.03      160.37     34.95 o
  18   2   0     1423.82     1641.85     93.72 o
  20   2   0      601.16      769.98     93.39 o
  22   2   0      444.25      192.02    112.67 o
  24   2   0      425.83      451.39    136.01 o
  26   2   0       19.24      568.95    195.15 o
   1   3   0      649.27      717.79     25.05 o
   3   3   0       71.13       73.92     16.73 o
   5   3   0    18392.81    19821.55    230.78 o
   7   3   0     4111.28     3999.29     66.43 o
   9   3   0       39.92       15.57     15.55 o
  11   3   0     5146.05     5374.88     97.54 o
  13   3   0       39.49       41.44     25.90 o
  15   3   0       23.61       33.21     29.92 o
  17   3   0     8963.35     8647.63    205.22 o
  19   3   0     1248.70     1391.73    156.36 o
  21   3   0        9.97      133.63     98.89 o
  23   3   0       19.61      156.67    140.18 o
  25   3   0       73.64      299.59    186.90 o
  27   3   0        0.47      219.89    159.42 o
   0   4   0     6609.88     7126.11    148.72 o
   2   4   0      224.37      257.24     24.00 o
   4   4   0     2374.65     2648.11     73.75 o
   6   4   0     2398.46     2413.85     69.75 o
   8   4   0     2570.17     2806.34     65.30 o
  10   4   0      778.52      796.74     51.22 o
  12   4   0       57.06       32.40     31.67 o
  14   4   0      320.49      285.33     47.50 o
  16   4   0      439.85      450.33     49.88 o
  18   4   0     5132.96     4931.56    213.29 o
  20   4   0      525.35      613.27    118.19 o
  22   4   0       17.20       20.61     69.93 o
  24   4   0        2.69       42.85     87.95 o
  26   4   0       27.29       82.52     87.95 o
   1   5   0      112.92       93.80     20.87 o
   3   5   0      781.12      789.93     52.74 o
   5   5   0      989.82      977.38     55.84 o
   7   5   0        1.42       18.15     23.24 o
   9   5   0       78.89       67.75     24.21 o
  11   5   0      100.64      110.96     28.19 o
  13   5   0       50.38       48.80     35.12 o
  15   5   0      115.55      120.34     43.41 o
  17   5   0      494.56      475.97     75.95 o
  19   5   0        3.26      -35.04     62.56 o
  21   5   0      143.46      172.59     86.56 o
  23   5   0       27.34       36.65    112.69 o
   0   6   0        1.19       13.80     28.05 o
   2   6   0       42.22       61.34     26.07 o
   4   6   0      855.23      710.22     61.68 o
   6   6   0        1.55      -11.12     25.85 o
   8   6   0      691.96      701.21     57.82 o
  10   6   0      412.55      499.73     42.48 o
  12   6   0      202.46      245.49     51.60 o
  14   6   0       24.11       66.47     42.17 o
  16   6   0        0.00      -37.17     41.93 o
  18   6   0        0.37        6.65     47.28 o
  20   6   0      117.34      108.92    138.80 o
  22   6   0        0.10      146.63    262.49 o
   1   7   0     2021.95     2151.45    101.92 o
   3   7   0     4956.60     4906.00    145.65 o
   5   7   0      220.97      176.51     39.37 o
   7   7   0      213.23      214.70     51.78 o
   9   7   0       45.98        8.20     37.87 o
  11   7   0      194.16      303.91     56.75 o
  13   7   0      276.81      202.79     62.46 o
  15   7   0      326.33      140.15     66.29 o
  17   7   0       45.79      124.26     64.47 o
  19   7   0      254.27      166.95     85.42 o
   0   8   0      100.69      148.10    148.42 o
   2   8   0       24.37       -1.78     35.69 o
   4   8   0      157.51      191.98     80.81 o
   6   8   0      101.49      141.29     53.95 o
   8   8   0      319.01      405.26     64.81 o
  10   8   0      174.30      256.81     69.88 o
  12   8   0        0.69      -24.87     65.46 o
  14   8   0      179.06      202.72     71.34 o
  16   8   0       40.38       70.58    180.03 o
   1   9   0       78.96      116.26     71.20 o
   3   9   0        6.32       70.09     68.02 o
   5   9   0        5.27        5.00     52.62 o
   7   9   0      900.91      952.82    142.03 o
   9   9   0      121.71      118.18     58.32 o
  11   9   0      299.87      443.70    140.86 o
  13   9   0      387.59      760.38    122.02 o
   0  10   0      743.98      824.57    178.66 o
   2  10   0       39.55      159.76     77.09 o
   4  10   0      422.88      555.33    149.80 o
   6  10   0      567.46      683.63    123.13 o
 -27   1   1      110.34      177.63    125.35 o
 -25   1   1        0.22      135.33    186.90 o
 -23   1   1        2.16       -7.79     93.45 o
 -21   1   1      105.27      134.31    160.79 o
 -19   1   1      904.09      700.41     68.70 o
 -17   1   1      129.01      191.84     41.24 o
 -15   1   1      618.87      735.01     51.59 o
 -13   1   1     2040.78     2281.37     67.49 o
 -11   1   1      148.94      141.89     19.83 o
  -9   1   1     4831.91     4817.86     78.67 o
  -7   1   1     2157.06     2077.64     42.09 o
  -5   1   1     3902.38     4017.92     56.26 o
  -3   1   1    47303.55    44585.65    453.56 o
  -1   1   1     7829.49     7818.22     82.87 o
   1   1   1     5738.29     5263.53     59.76 o
   3   1   1     4742.55     4723.45     50.22 o
   5   1   1      599.65      610.36     25.57 o
   7   1   1      317.37      339.36     18.51 o
   9   1   1      656.23      822.37     31.45 o
  11   1   1      234.56      274.88     26.61 o
  13   1   1    10175.08    10398.35    162.31 o
  15   1   1      510.73      471.57     42.16 o
  17   1   1      630.28      723.46     47.42 o
  19   1   1      178.45      124.23     39.17 o
  21   1   1      347.05      304.40    145.67 o
  23   1   1        2.53      227.91    106.05 o
  25   1   1       41.71      259.74    116.18 o
  27   1   1        2.59      109.38    164.91 o
 -26   2   1        0.75      230.88    164.91 o
 -24   2   1      163.89      302.86    152.55 o
 -22   2   1        0.07      126.79    103.86 o
 -20   2   1        5.34       27.85     56.33 o
 -18   2   1     2116.17     1976.87    150.75 o
 -16   2   1      140.59      146.76     40.28 o
 -14   2   1     5879.25     5861.28    131.27 o
 -12   2   1      950.54     1015.36     45.47 o
 -10   2   1     1107.39     1223.87     41.64 o
  -8   2   1      373.47      378.82     40.42 o
  -6   2   1    11345.30    11292.43    149.70 o
  -4   2   1     3204.02     2882.42     45.46 o
  -2   2   1    28436.61    27748.58    260.09 o
   0   2   1    92214.38    88385.34    743.72 o
   2   2   1      904.22      830.25     22.64 o
   4   2   1     4633.69     4214.58     67.14 o
   6   2   1     6104.92     6272.13     76.77 o
   8   2   1     1007.13     1163.45     34.00 o
  10   2   1      298.80      259.77     23.85 o
  12   2   1        4.94       -1.16     16.62 o
  14   2   1     1645.78     1901.59     67.07 o
  16   2   1     1359.29     1180.54     74.08 o
  18   2   1       97.20       78.21     38.08 o
  20   2   1     1246.47     1118.62    159.63 o
  22   2   1      287.05      243.67    106.84 o
  24   2   1        3.05      249.88    109.18 o
  26   2   1       46.65      283.10    173.16 o
 -27   3   1        0.15      390.30    192.40 o
 -25   3   1      158.38      327.08    192.40 o
 -23   3   1        0.06      228.13    178.66 o
 -21   3   1       48.81      179.44    105.80 o
 -19   3   1      312.01      257.45     58.71 o
 -17   3   1      564.18      525.45     87.42 o
 -15   3   1     3922.03     4128.52    127.96 o
 -13   3   1     6723.02     6664.42    125.28 o
 -11   3   1     4105.88     4232.54    102.78 o
  -9   3   1        2.59        7.52     17.48 o
  -7   3   1    17321.18    17262.44    215.06 o
  -5   3   1     5919.29     6561.35     87.09 o
  -3   3   1    25600.01    25478.86    264.54 o
  -1   3   1     9656.41     8709.50     96.89 o
   1   3   1     5168.52     5413.66     71.98 o
   3   3   1     2509.21     2392.04     64.80 o
   5   3   1     7370.33     8243.81    129.49 o
   7   3   1     1439.09     1576.98     46.92 o
   9   3   1     3118.59     3165.77     55.77 o
  11   3   1     7377.31     7422.26    109.32 o
  13   3   1     4386.86     4563.07     99.85 o
  15   3   1       85.40      111.73     29.23 o
  17   3   1     4747.32     4946.29    146.66 o
  19   3   1      124.33       94.72     58.05 o
  21   3   1     1871.09     1981.72    349.07 o
  23   3   1       11.08      -16.49    101.70 o
  25   3   1      121.46      140.18    151.17 o
 -26   4   1        2.15      127.11    126.43 o
 -24   4   1       82.35       75.88    142.93 o
 -22   4   1      412.44      336.84    107.19 o
 -20   4   1     1462.99     1510.58    123.62 o
 -18   4   1      505.49      546.16     66.98 o
 -16   4   1     2518.18     2355.08    114.88 o
 -14   4   1     4387.27     4350.23    118.31 o
 -12   4   1      145.22      142.79     34.92 o
 -10   4   1      669.66      786.53     50.27 o
  -8   4   1       20.01       62.35     22.54 o
  -6   4   1      879.33      830.31     39.63 o
  -4   4   1      789.90     1092.03     69.03 o
  -2   4   1     3055.17     2891.47     69.92 o
   0   4   1     3953.63     3921.64     85.95 o
   2   4   1      264.49      252.12     27.54 o
   4   4   1     2784.00     2495.40     71.43 o
   6   4   1        1.70       -3.16     23.76 o
   8   4   1     4269.74     4381.77     98.79 o
  10   4   1     6858.97     6865.55    136.29 o
  12   4   1     1183.24     1084.83     50.70 o
  14   4   1      304.40      421.76     43.92 o
  16   4   1       46.34       66.18     34.63 o
  18   4   1        6.09       39.21     44.14 o
  20   4   1       39.54      -12.44     59.89 o
  22   4   1       69.35       -7.48     64.16 o
  24   4   1      194.06      327.90    222.63 o
 -23   5   1      195.17      308.20    108.16 o
 -21   5   1      464.77      675.71    126.02 o
 -19   5   1        6.99       31.06     79.88 o
 -17   5   1      238.54      319.41     55.43 o
 -15   5   1     2106.52     1910.06    109.28 o
 -13   5   1      517.86      525.57     60.36 o
 -11   5   1      121.94      159.19     25.33 o
  -9   5   1        1.59       26.53     18.40 o
  -7   5   1     1675.06     1654.22     54.94 o
  -5   5   1       10.60       11.95     21.66 o
  -3   5   1     4668.56     4527.39    113.84 o
  -1   5   1     2886.50     2582.24     89.73 o
   1   5   1     2038.89     1996.09     58.35 o
   3   5   1     2375.87     2064.72     78.46 o
   5   5   1      376.98      387.50     36.74 o
   7   5   1      385.55      420.55     51.57 o
   9   5   1      430.97      356.72     37.39 o
  11   5   1     5103.37     5115.04    119.74 o
  13   5   1       12.48       25.59     28.32 o
  15   5   1      843.30      774.84     71.54 o
  17   5   1      121.96      126.47     57.53 o
  19   5   1      377.08      441.90    102.19 o
  21   5   1       36.06      154.53     85.74 o
  23   5   1      176.98      137.16     90.17 o
 -22   6   1      177.55      343.81    230.88 o
 -20   6   1      663.13      538.56    122.31 o
 -18   6   1      527.79      516.00     85.64 o
 -16   6   1       14.73      -43.37     43.37 o
 -14   6   1     1838.18     1998.97    127.13 o
 -12   6   1      546.52      539.66     93.63 o
 -10   6   1      586.50      558.96     63.29 o
  -8   6   1     2837.27     2744.53     76.76 o
  -6   6   1        0.96      -14.39     24.87 o
  -4   6   1      138.24       82.48     31.15 o
  -2   6   1      102.55      162.44     30.66 o
   0   6   1     6446.07     6241.99    129.21 o
   2   6   1       30.89       42.60     25.72 o
   4   6   1    13408.88    12832.61    233.35 o
   6   6   1      427.70      515.68     57.34 o
   8   6   1        8.36       28.05     26.28 o
  10   6   1     2573.84     2427.99     89.53 o
  12   6   1     1208.54     1192.53     88.96 o
  14   6   1      835.98      923.92    107.91 o
  16   6   1       78.35       28.81     49.99 o
  18   6   1      566.83      714.60    303.72 o
  20   6   1      310.36      422.16    170.41 o
  22   6   1       15.89      135.67    127.81 o
 -19   7   1       45.32      154.75     80.73 o
 -17   7   1       17.61       85.30     73.83 o
 -15   7   1      113.73      197.25     65.49 o
 -13   7   1       67.81      187.54     75.59 o
 -11   7   1       91.22      125.60     47.55 o
  -9   7   1       65.75       70.59     40.87 o
  -7   7   1     2569.57     2421.69    126.64 o
  -5   7   1        0.19       -4.01     29.75 o
  -3   7   1      632.15      594.20     57.91 o
  -1   7   1     4826.83     4700.09    151.17 o
   1   7   1        4.17       64.98     33.45 o
   3   7   1     1896.72     1892.10    116.16 o
   5   7   1      976.79     1061.59     85.16 o
   7   7   1      438.51      456.59     61.04 o
   9   7   1      589.80      673.19     78.95 o
  11   7   1     1114.39     1265.56     97.19 o
  13   7   1       33.94       75.99     90.93 o
  15   7   1      328.65      365.68     76.14 o
  17   7   1      654.34      754.75    131.68 o
  19   7   1       19.06       94.40    214.39 o
 -18   8   1       71.13      101.99    288.60 o
 -16   8   1       14.47       67.16    101.34 o
 -14   8   1      519.86      602.85    105.38 o
 -12   8   1      168.33      133.90     53.84 o
 -10   8   1      375.37      234.23     62.29 o
  -8   8   1      317.87      397.60     65.99 o
  -6   8   1      619.86      585.80     70.89 o
  -4   8   1       52.19       78.55     45.20 o
  -2   8   1      892.54     1006.51     86.88 o
   0   8   1      605.31      652.04     71.70 o
   2   8   1       53.63       75.00     56.82 o
   4   8   1      929.77      827.00     81.98 o
   6   8   1      512.42      550.41     70.74 o
   8   8   1       37.82      -13.26     50.78 o
  10   8   1       91.59      110.06     90.42 o
  12   8   1       56.65      121.12     60.56 o
  14   8   1        5.07       51.96     57.44 o
  16   8   1      277.08      426.78    317.46 o
 -13   9   1      407.51      502.96     92.76 o
 -11   9   1        7.30       73.65     94.45 o
  -9   9   1       95.63       91.59    139.50 o
  -7   9   1      631.82      673.08    134.89 o
  -5   9   1       21.00       42.11     46.28 o
  -3   9   1      651.96      595.16     94.28 o
  -1   9   1      158.03      114.10     70.66 o
   1   9   1      140.50       78.80     74.21 o
   3   9   1      883.77     1212.23    158.75 o
   5   9   1       12.07      -25.79     74.75 o
   7   9   1       76.24      156.73     54.15 o
   9   9   1        2.26        4.73     87.93 o
  11   9   1      216.12      253.82     91.12 o
  13   9   1       61.66       67.57     94.86 o
  -6  10   1      289.86      284.65     81.61 o
  -4  10   1      183.00      245.80     95.17 o
  -2  10   1       56.71       73.70     81.08 o
   0  10   1        0.02       87.51    169.04 o
   2  10   1        5.31       16.49     90.70 o
   4  10   1        9.68       38.95     73.78 o
   6  10   1      329.76      530.47    159.42 o
 -28   0   2       85.33      481.00    230.88 o
 -26   0   2        1.14      -35.73    148.42 o
 -24   0   2       49.60       43.98    156.67 o
 -22   0   2       37.90      123.69    142.93 o
 -20   0   2     1086.02     1038.63    117.72 o
 -18   0   2     6181.04     5808.53    227.79 o
 -16   0   2     1101.81     1073.22    233.63 o
 -14   0   2     3181.46     2717.33    140.65 o
 -12   0   2     2406.19     2691.19    114.59 o
 -10   0   2     5512.02     5666.52    130.76 o
  -8   0   2    38629.01    40894.71    757.74 o
  -6   0   2      717.26      770.43     46.42 o
  -4   0   2    32159.40    31789.10    478.05 o
  -2   0   2       35.84       35.00     12.30 o
   0   0   2     8933.58     8302.17    143.57 o
   2   0   2     1085.62      832.66     38.32 o
   4   0   2   166906.95   160871.36   2568.77 o
   6   0   2     3595.38     3655.66     74.21 o
   8   0   2     2043.22     2288.77     57.03 o
  10   0   2    11390.47    10427.49    254.70 o
  12   0   2     2245.26     2315.08     83.84 o
  14   0   2      933.13     1104.34     67.49 o
  16   0   2     1115.60      981.96    113.54 o
  18   0   2      410.66      308.05     62.53 o
  20   0   2     2792.78     2990.44    349.07 o
  22   0   2      277.84      437.02    173.16 o
  24   0   2        4.74       96.20    118.19 o
  26   0   2        2.77      170.41    131.93 o
 -27   1   2      112.39      213.55    133.04 o
 -25   1   2      139.25      236.06    125.26 o
 -23   1   2      110.64      132.85    113.58 o
 -21   1   2      104.29      115.09     48.50 o
 -19   1   2     1645.96     1554.80     96.19 o
 -17   1   2     5060.78     5179.47    148.28 o
 -15   1   2     4534.87     4840.19    135.16 o
 -13   1   2     1589.87     1511.90     68.62 o
 -11   1   2     1163.59     1000.24     47.43 o
  -9   1   2     2067.17     2179.31     53.19 o
  -7   1   2      588.26      678.00     31.18 o
  -5   1   2      446.59      505.34     24.80 o
  -3   1   2   256520.52   237269.09   2580.41 o
  -1   1   2     8604.13     8722.94     86.40 o
   1   1   2      424.43      429.05     11.68 o
   3   1   2    16358.60    15805.46    139.99 o
   5   1   2     2426.28     2244.42     35.74 o
   7   1   2      664.51      643.61     34.72 o
   9   1   2     1602.09     1826.50     46.27 o
  11   1   2    13194.03    14283.73    188.44 o
  13   1   2      819.25      937.75     43.96 o
  15   1   2     1328.02     1486.24     59.06 o
  17   1   2       31.71       55.14     25.40 o
  19   1   2      128.19      147.85     88.03 o
  21   1   2     1699.62     2067.39    508.49 o
  23   1   2        1.11      185.57     94.25 o
  25   1   2       10.86      367.86    118.82 o
  27   1   2      137.40      387.55    178.66 o
 -28   2   2      319.10      775.10    261.11 o
 -26   2   2        0.11       79.71    156.67 o
 -24   2   2       23.14        0.32     99.67 o
 -22   2   2       98.13      250.17    131.93 o
 -20   2   2     2167.78     2163.99    117.73 o
 -18   2   2      731.74      721.42     68.61 o
 -16   2   2      314.26      325.68     50.33 o
 -14   2   2     6602.08     6259.86    157.51 o
 -12   2   2        2.52       14.87     18.76 o
 -10   2   2      760.55      786.75     37.60 o
  -8   2   2      377.26      437.32     24.23 o
  -6   2   2     6004.33     6288.77     88.74 o
  -4   2   2    12509.85    11888.08    144.53 o
  -2   2   2      722.35      767.64     26.96 o
   0   2   2      367.38      321.15     18.94 o
   2   2   2     6734.32     6603.81     83.32 o
   4   2   2     8316.51     7636.14     88.77 o
   6   2   2      391.30      452.84     20.01 o
   8   2   2     3853.92     4017.16     61.02 o
  10   2   2     3512.71     3610.65     60.46 o
  12   2   2        0.95      -13.70     16.17 o
  14   2   2     3382.32     3328.61     76.52 o
  16   2   2        5.66        1.43     22.31 o
  18   2   2       83.12       58.99     58.61 o
  20   2   2     1014.13     1058.37    166.29 o
  22   2   2      201.23      408.45    148.42 o
  24   2   2        7.91       85.21    118.19 o
  26   2   2       26.54      470.01    206.14 o
 -27   3   2       65.22      384.80    195.15 o
 -25   3   2        2.61      142.93    173.16 o
 -23   3   2        0.01       24.74    142.93 o
 -21   3   2     1455.80     1613.46    135.43 o
 -19   3   2      912.24      987.03     83.91 o
 -17   3   2     1455.44     1247.55     91.25 o
 -15   3   2     4550.12     4123.09    108.63 o
 -13   3   2     1424.30     1501.45     74.79 o
 -11   3   2     2952.95     2810.30     84.36 o
  -9   3   2        0.40      -23.28     31.76 o
  -7   3   2       71.60       55.44     24.99 o
  -5   3   2    21423.21    23602.43    271.32 o
  -3   3   2     9331.45     8862.65    118.95 o
  -1   3   2      182.57      223.41     18.78 o
   1   3   2     5785.30     5627.06     77.06 o
   3   3   2    11297.15    10712.88    153.95 o
   5   3   2     1133.08     1169.13     80.46 o
   7   3   2     1819.17     1728.36     46.57 o
   9   3   2     4905.87     4962.38     78.91 o
  11   3   2      574.74      618.41     32.92 o
  13   3   2     1890.17     1963.78     83.28 o
  15   3   2     2327.05     2247.27     70.90 o
  17   3   2      438.98      492.17     68.63 o
  19   3   2      758.21     1054.37    148.86 o
  21   3   2     2050.37     2435.23    382.05 o
  23   3   2       58.99      137.43    137.43 o
  25   3   2        1.75      197.90    148.42 o
 -26   4   2        0.65       91.16    140.18 o
 -24   4   2       41.61      123.69    159.42 o
 -22   4   2        0.25       10.99    134.68 o
 -20   4   2      842.46      961.98    131.17 o
 -18   4   2      493.19      405.01     60.66 o
 -16   4   2      898.13      989.21     78.96 o
 -14   4   2      464.08      558.66     51.77 o
 -12   4   2      227.07      261.88     37.16 o
 -10   4   2       18.94       24.40     28.34 o
  -8   4   2      565.21      691.58     78.50 o
  -6   4   2       17.80       -4.46     17.82 o
  -4   4   2       15.80       49.74     24.48 o
  -2   4   2      627.83      728.39     46.30 o
   0   4   2     8790.53     8648.16    132.20 o
   2   4   2     2753.74     2750.73     63.26 o
   4   4   2      986.52     1008.28     48.39 o
   6   4   2      140.44      145.67     26.77 o
   8   4   2       82.83       42.90     18.68 o
  10   4   2       44.47       41.79     19.01 o
  12   4   2       14.86       37.35     22.64 o
  14   4   2     2689.30     2536.65    102.32 o
  16   4   2      482.26      440.95     55.32 o
  18   4   2     1112.55     1117.52    289.32 o
  20   4   2      144.39       78.33     86.58 o
  22   4   2       54.23      247.12     89.99 o
  24   4   2        1.76      168.98    156.67 o
 -25   5   2       14.48      -25.12    153.92 o
 -23   5   2      135.06      255.27     98.99 o
 -21   5   2      418.32      570.33    243.25 o
 -19   5   2        2.49       53.42     50.58 o
 -17   5   2       88.40       90.01     43.55 o
 -15   5   2        2.78       31.37     37.03 o
 -13   5   2       95.30       76.19     37.78 o
 -11   5   2      107.04      148.05     29.27 o
  -9   5   2       29.22       20.20     22.11 o
  -7   5   2       99.09       85.03     21.51 o
  -5   5   2     1088.51     1346.75     79.42 o
  -3   5   2      791.57      740.03     52.18 o
  -1   5   2     2002.52     1909.96     86.45 o
   1   5   2       54.20       44.73     17.82 o
   3   5   2      573.51      572.43     39.88 o
   5   5   2       71.81       96.05     31.50 o
   7   5   2       35.12       80.28     32.16 o
   9   5   2     1353.18     1408.17     66.94 o
  11   5   2     1724.39     1919.15     77.98 o
  13   5   2        0.76      -23.71     28.76 o
  15   5   2      436.40      365.78     66.71 o
  17   5   2      438.19      368.98     91.84 o
  19   5   2       78.29      218.68     92.08 o
  21   5   2       50.96        0.21     70.09 o
  23   5   2       25.30       82.82     80.62 o
 -22   6   2       22.37      192.52     87.76 o
 -20   6   2        0.24      132.69    118.19 o
 -18   6   2       64.97      133.28     61.14 o
 -16   6   2        7.44       -7.66     36.81 o
 -14   6   2       85.94      144.81     47.67 o
 -12   6   2       45.30       27.98     36.10 o
 -10   6   2      142.65      148.20     43.72 o
  -8   6   2       93.12      165.12     42.64 o
  -6   6   2     1609.82     1627.88     83.71 o
  -4   6   2       28.43       17.31     28.74 o
  -2   6   2     2282.07     2166.88    117.81 o
   0   6   2     2984.07     2560.02     83.22 o
   2   6   2      475.22      472.65     43.13 o
   4   6   2      949.09     1050.76     61.26 o
   6   6   2       13.18      -12.84     31.22 o
   8   6   2      546.49      630.68     50.32 o
  10   6   2      689.75      665.55     63.45 o
  12   6   2      791.90      651.16     53.73 o
  14   6   2      213.06      272.64     70.74 o
  16   6   2       23.20       53.96     48.23 o
  18   6   2       38.78       85.73    142.93 o
  20   6   2       62.94      134.19     79.88 o
  22   6   2       40.26       97.84    236.38 o
 -21   7   2       18.04      135.67    200.65 o
 -19   7   2       33.68      152.55     90.70 o
 -17   7   2       35.58       15.72     68.20 o
 -15   7   2      440.40      270.83     71.44 o
 -13   7   2       40.14       56.17     46.83 o
 -11   7   2     1844.63     1717.76    112.48 o
  -9   7   2       89.18      150.75     47.04 o
  -7   7   2      123.84       73.04     41.40 o
  -5   7   2       10.76       -7.49     32.20 o
  -3   7   2      189.75      310.12     46.43 o
  -1   7   2     1443.05     1386.43     82.64 o
   1   7   2     7415.12     6933.96    165.26 o
   3   7   2      645.75      721.62     59.02 o
   5   7   2       65.75      110.90     43.39 o
   7   7   2      379.16      342.81     86.09 o
   9   7   2        0.07        0.95     38.13 o
  11   7   2      264.37      293.88     61.03 o
  13   7   2      120.39       67.75     77.32 o
  15   7   2      249.09      200.32     70.04 o
  17   7   2      106.47      157.25    112.69 o
  19   7   2      246.86      304.28     97.12 o
 -18   8   2       65.35      149.25    177.28 o
 -16   8   2        9.20      100.64     83.32 o
 -14   8   2      354.81      475.58    101.69 o
 -12   8   2      109.20      111.93     52.44 o
 -10   8   2      962.17     1061.81     96.16 o
  -8   8   2      210.83      293.04     75.77 o
  -6   8   2      197.82      248.94     89.66 o
  -4   8   2      126.85      168.08     53.95 o
  -2   8   2       10.06       52.40     47.81 o
   0   8   2       21.58       -0.61     38.53 o
   2   8   2       97.63      142.38     59.21 o
   4   8   2      195.07      343.63     80.22 o
   6   8   2      936.97      843.84     81.31 o
   8   8   2       35.61       91.70     45.49 o
  10   8   2       44.80       73.29     58.05 o
  12   8   2        4.63       25.29     53.68 o
  14   8   2      350.35      444.82     86.67 o
  16   8   2        1.18       56.45     79.40 o
 -13   9   2        0.13      162.03    193.03 o
 -11   9   2       98.05      146.52     63.98 o
  -9   9   2      344.59      261.19     62.31 o
  -7   9   2      687.37      719.16    125.88 o
  -5   9   2       85.12      115.42     60.77 o
  -3   9   2     1081.53     1219.75    114.27 o
  -1   9   2       14.02      -19.62     55.96 o
   1   9   2      221.52      230.03     89.33 o
   3   9   2      533.83      785.12    203.65 o
   5   9   2       26.86      110.15     57.75 o
   7   9   2      487.24      670.64    115.56 o
   9   9   2      213.57      260.54    105.46 o
  11   9   2       24.36       95.95     62.94 o
  13   9   2      117.52      341.69    105.82 o
  -6  10   2      203.72      180.48     73.64 o
  -4  10   2      199.51      412.20    112.69 o
  -2  10   2      438.53      434.08    276.23 o
   0  10   2       82.29       -6.47     65.74 o
   2  10   2       35.82      -50.02     65.97 o
   4  10   2       96.13      189.57     92.74 o
   6  10   2      136.82      327.08    131.93 o
 -27   1   3       15.63       24.02    122.26 o
 -25   1   3        2.51       -8.50    115.53 o
 -23   1   3       95.08      244.19    122.85 o
 -21   1   3      162.26      175.68     51.52 o
 -19   1   3        1.33       17.30     38.67 o
 -17   1   3     1243.96     1348.59     88.59 o
 -15   1   3        5.80      106.52     35.73 o
 -13   1   3       52.06       28.28     29.05 o
 -11   1   3      155.22      133.38     23.45 o
  -9   1   3      133.32      123.78     21.24 o
  -7   1   3      700.06      687.15     32.52 o
  -5   1   3      559.94      501.09     25.61 o
  -3   1   3     4174.26     4214.63     66.35 o
  -1   1   3     2883.99     2853.47     42.93 o
   1   1   3        0.97        1.93      6.30 o
   3   1   3     7629.96     7158.43     66.98 o
   5   1   3     1884.90     1805.23     35.91 o
   7   1   3        2.14        0.05      6.46 o
   9   1   3     2285.85     2519.58     54.23 o
  11   1   3      743.01      795.86     34.30 o
  13   1   3       42.61       37.93     16.95 o
  15   1   3       34.77       52.55     20.47 o
  17   1   3       63.45       91.41     37.69 o
  19   1   3      224.49      245.28     96.94 o
  21   1   3        0.09      -21.24     73.90 o
  23   1   3       77.77      201.35     92.08 o
  25   1   3        0.02      251.63    108.77 o
  27   1   3        7.19      384.80    173.16 o
 -28   2   3        0.09       74.21    186.90 o
 -26   2   3       91.53      216.51    131.18 o
 -24   2   3        9.99       58.62    134.68 o
 -22   2   3       19.52       44.47     60.34 o
 -20   2   3        0.56      -12.90     38.03 o
 -18   2   3     3393.66     3226.92    131.74 o
 -16   2   3     1246.75     1333.81     85.79 o
 -14   2   3      350.02      371.23     39.60 o
 -12   2   3      559.95      576.26     39.10 o
 -10   2   3     8405.60     8256.32    126.16 o
  -8   2   3     1114.42     1387.87     49.74 o
  -6   2   3        0.38       40.02     24.59 o
  -4   2   3    11758.90    12297.68    198.31 o
  -2   2   3    81650.45    81648.56    770.96 o
   0   2   3     4269.77     4620.38     53.32 o
   2   2   3     1657.08     1771.61     34.56 o
   4   2   3      269.07      235.03     14.36 o
   6   2   3     1953.89     1851.13     33.67 o
   8   2   3       56.83       50.68     11.97 o
  10   2   3     1882.96     2058.99     49.85 o
  12   2   3      450.90      520.06     31.10 o
  14   2   3     1135.45     1034.29     48.83 o
  16   2   3      709.20      773.15     46.56 o
  18   2   3     1008.80     1106.81     97.38 o
  20   2   3       60.49      228.46     95.84 o
  22   2   3      404.78      439.66    123.69 o
  24   2   3       94.07      390.30    181.41 o
  26   2   3      179.45      280.35    181.41 o
 -27   3   3        2.34      316.09    214.39 o
 -25   3   3      218.29      373.81    219.89 o
 -23   3   3       53.17      248.36    125.61 o
 -21   3   3      133.74      116.40     63.83 o
 -19   3   3        0.07       18.97     42.27 o
 -17   3   3     6662.09     7035.93    186.55 o
 -15   3   3     2018.35     1951.50     92.35 o
 -13   3   3     2884.95     2908.50     78.19 o
 -11   3   3     2122.00     2147.86     68.87 o
  -9   3   3      668.13      718.40     69.43 o
  -7   3   3       22.06      -16.13     20.30 o
  -5   3   3     5452.61     6050.56    111.68 o
  -3   3   3    29612.40    28646.72    368.98 o
  -1   3   3     7430.20     7998.24    103.22 o
   1   3   3     2630.68     2415.50     48.42 o
   3   3   3     1800.67     2002.47     67.15 o
   5   3   3     1982.24     1951.67     53.38 o
   7   3   3     3980.25     3804.55    108.87 o
   9   3   3      166.38      161.44     23.93 o
  11   3   3       69.48       73.75     18.15 o
  13   3   3      444.76      372.58     30.67 o
  15   3   3      355.76      393.01     41.75 o
  17   3   3     2081.11     1923.39    102.69 o
  19   3   3      176.61      202.34     61.93 o
  21   3   3       21.59       43.65     67.43 o
  23   3   3       13.29       50.25     72.20 o
  25   3   3       96.92      230.74     87.69 o
 -26   4   3        1.27       79.71    181.41 o
 -24   4   3      155.57      354.57    214.39 o
 -22   4   3        8.40      241.87    184.15 o
 -20   4   3       67.08       83.51     74.23 o
 -18   4   3     2755.46     2681.85    151.94 o
 -16   4   3      337.16      452.02    125.33 o
 -14   4   3      475.54      469.88     69.80 o
 -12   4   3      160.93      122.28     47.13 o
 -10   4   3     2018.02     2053.69    112.92 o
  -8   4   3      210.73      152.67     31.86 o
  -6   4   3     9892.57    10505.75    185.59 o
  -4   4   3    16980.49    17206.81    249.54 o
  -2   4   3      426.22      448.50     35.84 o
   0   4   3     2957.51     2599.15     66.69 o
   2   4   3        1.55        6.85     15.32 o
   4   4   3      129.51      145.43     23.09 o
   6   4   3     8519.34     8141.52    152.75 o
   8   4   3     2152.77     2090.02     62.45 o
  10   4   3      371.56      473.22     31.57 o
  12   4   3      185.46      195.10     26.25 o
  14   4   3     1451.75     1515.53     80.09 o
  16   4   3      190.95      190.47     52.80 o
  18   4   3      548.06      447.51     98.22 o
  20   4   3     2586.90     2498.61    310.59 o
  22   4   3       31.60       53.36     74.55 o
  24   4   3      215.98      270.59     95.72 o
 -25   5   3       42.63      106.64     91.48 o
 -23   5   3       79.36      -49.24    153.92 o
 -21   5   3      519.15      460.68    114.04 o
 -19   5   3       10.94      -16.35     47.27 o
 -17   5   3     1009.57     1164.98    107.51 o
 -15   5   3     1513.70     1377.69    119.81 o
 -13   5   3      563.12      570.61     61.62 o
 -11   5   3     2984.97     2966.51     88.80 o
  -9   5   3        2.32      -24.24     26.31 o
  -7   5   3     1168.64     1167.24     68.50 o
  -5   5   3      544.49      404.80     46.86 o
  -3   5   3     2389.25     2418.65     98.62 o
  -1   5   3     1892.16     1998.32     75.69 o
   1   5   3     7970.88     7408.89    150.31 o
   3   5   3     2507.41     2418.43     69.14 o
   5   5   3      248.32      276.37     61.10 o
   7   5   3     8844.03     8181.34    187.95 o
   9   5   3     1493.69     1425.82     68.49 o
  11   5   3      168.88      143.25     30.95 o
  13   5   3      808.86      803.12     56.78 o
  15   5   3      683.90      711.47     89.26 o
  17   5   3     1341.91     1497.64    160.09 o
  19   5   3      102.69       61.74     87.95 o
  21   5   3      128.91      240.44     89.91 o
  23   5   3       94.03      132.24     89.33 o
 -22   6   3       79.89      314.61    251.49 o
 -20   6   3      208.83      352.75     95.01 o
 -18   6   3      157.30      298.02     74.19 o
 -16   6   3       69.60      103.78     47.02 o
 -14   6   3       32.01       28.01     48.64 o
 -12   6   3      193.11      253.43     60.70 o
 -10   6   3     3174.28     3345.50    132.58 o
  -8   6   3       13.79       16.88     38.09 o
  -6   6   3     1711.76     1500.58     98.82 o
  -4   6   3     5762.00     5121.70    194.71 o
  -2   6   3     2654.87     2574.59    114.12 o
   0   6   3    16707.99    15746.30    273.51 o
   2   6   3      318.99      234.02     40.72 o
   4   6   3        3.40        7.58     32.70 o
   6   6   3     3966.29     3770.20    131.08 o
   8   6   3     3149.12     2896.89     95.07 o
  10   6   3       79.96      142.95     34.46 o
  12   6   3      533.04      498.04     55.19 o
  14   6   3     2617.51     2537.84    158.04 o
  16   6   3      102.53       75.13    141.55 o
  18   6   3      200.33      230.37     93.53 o
  20   6   3      551.18      619.13    117.79 o
  22   6   3       27.44       58.45     75.29 o
 -21   7   3      215.58      334.92    163.54 o
 -19   7   3        1.90      205.73    108.74 o
 -17   7   3      485.94      687.69    111.30 o
 -15   7   3        0.86      -11.09     49.59 o
 -13   7   3      163.94      151.10     75.38 o
 -11   7   3     1470.41     1496.02    105.22 o
  -9   7   3      276.99      214.72     51.64 o
  -7   7   3      492.61      601.89     83.29 o
  -5   7   3       36.46        5.11     34.87 o
  -3   7   3      228.54      215.72     60.06 o
  -1   7   3      966.72      862.51     66.68 o
   1   7   3     3407.58     3319.79    228.63 o
   3   7   3     1953.99     1979.48    211.32 o
   5   7   3      596.90      657.55     68.29 o
   7   7   3     1146.07     1229.14     92.47 o
   9   7   3       82.23       45.70     39.69 o
  11   7   3      207.26      224.36     62.63 o
  13   7   3      427.28      341.82     75.90 o
  15   7   3      680.57      837.21    132.64 o
  17   7   3        1.58        4.66     61.96 o
  19   7   3        0.02      107.19    137.43 o
 -18   8   3      144.86      282.37    144.30 o
 -16   8   3      129.75      449.38    141.56 o
 -14   8   3       13.93       -3.31     74.63 o
 -12   8   3        1.56       44.40     51.18 o
 -10   8   3      758.70      660.85     80.63 o
  -8   8   3       61.13      128.69     49.47 o
  -6   8   3      115.75      154.16     51.57 o
  -4   8   3      665.80      673.18     74.59 o
  -2   8   3      151.80      163.55     43.68 o
   0   8   3      614.87      593.36     70.38 o
   2   8   3        0.67        2.58     63.53 o
   4   8   3       47.27       83.76     56.01 o
   6   8   3      155.43       93.15     54.53 o
   8   8   3       65.19      121.70     60.30 o
  10   8   3      288.45      333.48     86.88 o
  12   8   3        1.60       15.67     58.22 o
  14   8   3      697.85      754.71    137.68 o
  16   8   3       50.11      194.08    133.31 o
 -13   9   3       44.04      211.40    130.81 o
 -11   9   3      377.06      545.38     81.64 o
  -9   9   3      170.12      223.99    107.90 o
  -7   9   3      155.65      232.36     65.09 o
  -5   9   3      190.99      190.01     62.60 o
  -3   9   3      520.62      582.06     84.57 o
  -1   9   3      509.92      410.45     74.60 o
   1   9   3      126.05       71.46     71.91 o
   3   9   3      345.56      317.78     75.55 o
   5   9   3        4.89       48.14     56.06 o
   7   9   3      564.83      539.17    166.29 o
   9   9   3       44.46      252.38    116.81 o
  11   9   3       52.90       57.01     76.93 o
  13   9   3      201.34      511.57    197.90 o
  -6  10   3       57.38      111.11     63.44 o
  -4  10   3        6.85       68.64     61.05 o
  -2  10   3       26.41      111.93     80.50 o
   0  10   3        5.74       72.44     70.92 o
   2  10   3       38.86      203.96     80.64 o
   4  10   3       46.15       35.73     98.95 o
 -28   0   4       39.74      104.45    184.15 o
 -26   0   4       36.71      211.64    197.90 o
 -24   0   4     1156.16     1682.12    313.34 o
 -22   0   4      875.19      914.24    117.98 o
 -20   0   4     7280.45     6849.54    863.05 o
 -18   0   4     2790.48     3114.59    175.74 o
 -16   0   4      488.06      438.74     77.01 o
 -14   0   4      641.73      410.07    101.70 o
 -12   0   4     4531.65     5400.94    196.48 o
 -10   0   4     1106.25     1242.14    123.14 o
  -8   0   4    43613.61    46194.71    806.93 o
  -6   0   4    37449.08    34388.70    529.62 o
  -4   0   4     5660.05     5457.52    111.12 o
  -2   0   4    38827.74    36861.48    545.78 o
   0   0   4    96546.44    95072.50   1531.77 o
   2   0   4     7299.47     6899.00    119.89 o
   4   0   4   282146.66   273390.16   4396.09 o
   6   0   4     2549.69     2632.19     63.64 o
   8   0   4     1699.69     1787.38     48.09 o
  10   0   4     1381.63     1710.38     57.98 o
  12   0   4      989.04      973.54     76.37 o
  14   0   4       14.65        6.97     26.26 o
  16   0   4     1912.88     1921.04     81.39 o
  18   0   4     3356.11     3619.87    368.31 o
  20   0   4       76.95       87.95    101.70 o
  22   0   4      148.07      247.37    140.18 o
  24   0   4      397.12      541.47    186.90 o
  26   0   4      331.52      700.89    211.64 o
 -27   1   4       23.57       61.39    127.29 o
 -25   1   4       91.73      201.10    177.28 o
 -23   1   4      506.56      327.22    133.12 o
 -21   1   4     2024.89     1772.96    111.09 o
 -19   1   4      494.27      385.13     60.98 o
 -17   1   4     5129.65     4731.89    146.09 o
 -15   1   4       36.34       42.94     32.62 o
 -13   1   4      825.89      690.07     58.48 o
 -11   1   4     6516.69     6692.50    178.13 o
  -9   1   4     2581.68     2792.85     65.45 o
  -7   1   4     9064.21     8398.78    131.56 o
  -5   1   4       14.46        0.43     15.32 o
  -3   1   4        3.16        0.46     16.70 o
  -1   1   4     4565.74     4532.80     77.95 o
   1   1   4    49683.20    48919.40    453.55 o
   3   1   4     3053.74     2991.91     34.23 o
   5   1   4      998.13     1091.48     26.18 o
   7   1   4     9543.05     9641.24    111.20 o
   9   1   4     1407.90     1363.23     35.27 o
  11   1   4      423.65      477.31     25.29 o
  13   1   4       85.79       55.63     22.23 o
  15   1   4       19.01        4.17     12.93 o
  17   1   4     2677.26     2889.53    152.71 o
  19   1   4      327.46      181.19     87.20 o
  21   1   4       38.94       43.52     76.75 o
  23   1   4      348.88      411.06    112.67 o
  25   1   4      123.36      324.33    159.42 o
  27   1   4        0.20      134.68    156.67 o
 -28   2   4        0.18      112.69    181.41 o
 -26   2   4       40.29      303.38    136.76 o
 -24   2   4       14.40        2.16    159.42 o
 -22   2   4      154.81      220.40     74.90 o
 -20   2   4     1240.73     1191.16     93.34 o
 -18   2   4      883.04      799.29     76.45 o
 -16   2   4        1.23      -25.88     32.61 o
 -14   2   4     2815.26     2594.97     86.90 o
 -12   2   4     1117.94     1056.89     64.74 o
 -10   2   4       45.68        7.79     25.27 o
  -8   2   4      830.35      871.93     55.31 o
  -6   2   4     5157.67     4912.19     87.49 o
  -4   2   4     5091.57     5339.11    146.48 o
  -2   2   4    22761.68    23233.39    236.80 o
   0   2   4    29201.58    27814.40    250.52 o
   2   2   4     3001.48     3008.39     41.30 o
   4   2   4     5557.07     5230.08     60.67 o
   6   2   4    11097.41    10781.70    133.82 o
   8   2   4     1307.34     1240.43     32.16 o
  10   2   4      276.99      287.71     20.95 o
  12   2   4      807.17      882.90     42.68 o
  14   2   4       12.93       12.67     18.22 o
  16   2   4      401.09      419.22     62.29 o
  18   2   4     1823.97     1719.93    178.22 o
  20   2   4      720.08      897.70    139.93 o
  22   2   4       38.55      231.96    107.19 o
  24   2   4      778.63      810.83    233.63 o
  26   2   4       30.51      390.30    181.41 o
 -27   3   4        0.35      349.07    200.65 o
 -25   3   4       58.78      401.29    214.39 o
 -23   3   4       21.92       44.08    106.68 o
 -21   3   4       27.68       55.12     69.47 o
 -19   3   4     1464.12     1598.03    105.22 o
 -17   3   4     3092.44     3022.33    130.85 o
 -15   3   4       35.54       44.12     27.68 o
 -13   3   4    10792.17    11191.14    197.78 o
 -11   3   4     2882.47     2838.43    113.71 o
  -9   3   4      962.45     1020.51     66.55 o
  -7   3   4     7442.08     7851.05    169.54 o
  -5   3   4        0.61       31.08     23.89 o
  -3   3   4     4129.75     4387.85     75.45 o
  -1   3   4    10332.40    11420.82    127.33 o
   1   3   4    13207.64    13306.34    149.26 o
   3   3   4     1302.20     1279.14     40.49 o
   5   3   4     7153.45     7503.10    112.24 o
   7   3   4     3291.45     3132.22     58.72 o
   9   3   4     5488.22     5807.46     83.02 o
  11   3   4     6841.08     6492.47     93.44 o
  13   3   4      665.32      741.07     36.96 o
  15   3   4      157.27      138.57     31.70 o
  17   3   4     4736.09     4280.38    168.28 o
  19   3   4      111.44       72.12     61.88 o
  21   3   4      443.59      391.35     93.17 o
  23   3   4       49.39       22.65     63.13 o
  25   3   4      250.91      365.80    144.30 o
 -26   4   4        5.42     1264.34    332.58 o
 -24   4   4      133.30      360.06    200.65 o
 -22   4   4      140.98      247.37     98.95 o
 -20   4   4      148.77      106.30     56.03 o
 -18   4   4      200.44       89.83     52.74 o
 -16   4   4     3056.07     2960.05    149.82 o
 -14   4   4     1944.50     1763.74    119.54 o
 -12   4   4       45.01       34.66     27.86 o
 -10   4   4       40.81       56.21     29.83 o
  -8   4   4     2870.61     3056.80    145.71 o
  -6   4   4     1129.68     1237.93     62.37 o
  -4   4   4     6056.45     6816.98    108.27 o
  -2   4   4     7020.97     7072.14    112.35 o
   0   4   4     4459.29     4431.50    122.71 o
   2   4   4      117.47       88.63     21.23 o
   4   4   4       20.16       64.61     21.92 o
   6   4   4     9979.21     9813.54    174.19 o
   8   4   4     1696.72     1896.92     63.30 o
  10   4   4     1629.25     1815.16     56.53 o
  12   4   4     2864.02     2675.21     67.98 o
  14   4   4      291.46      333.66     39.79 o
  16   4   4      364.28      358.91     63.13 o
  18   4   4     1883.08     1699.10    163.15 o
  20   4   4        0.96       33.91     61.21 o
  22   4   4       29.33       85.03     75.59 o
  24   4   4        5.60       25.74    211.64 o
 -25   5   4        3.52       64.59     81.94 o
 -23   5   4        0.21       16.92     72.84 o
 -21   5   4        3.30      -12.57     49.69 o
 -19   5   4      161.91       58.58     46.71 o
 -17   5   4        9.91      -10.39     41.83 o
 -15   5   4      691.53      717.31     76.55 o
 -13   5   4      292.61      278.71     50.26 o
 -11   5   4      240.15      310.76     43.64 o
  -9   5   4      268.95      241.41     34.96 o
  -7   5   4      962.69     1150.51     64.57 o
  -5   5   4       56.71        8.71     24.27 o
  -3   5   4     5370.63     5155.69    136.14 o
  -1   5   4      177.09      118.00     29.24 o
   1   5   4      746.02      681.32     49.60 o
   3   5   4        6.97      -13.07     21.24 o
   5   5   4        0.92       -2.76     21.77 o
   7   5   4       59.05       63.05     32.66 o
   9   5   4      245.81      254.83     35.73 o
  11   5   4      292.59      271.95     37.32 o
  13   5   4       82.28       41.86     42.67 o
  15   5   4        5.58      -25.07     33.91 o
  17   5   4       83.88      200.06     81.85 o
  19   5   4       51.11      191.50    129.18 o
  21   5   4       18.91      -12.79    197.90 o
  23   5   4      120.97      117.27    163.54 o
 -22   6   4       41.10      123.55    248.75 o
 -20   6   4      110.49      153.96     72.57 o
 -18   6   4       92.84      232.03     67.53 o
 -16   6   4       84.41      181.98     51.98 o
 -14   6   4      108.97      103.29     45.36 o
 -12   6   4      141.59       56.53     50.38 o
 -10   6   4      173.90      225.40     39.46 o
  -8   6   4      167.74      141.26     41.99 o
  -6   6   4      608.12      585.25     68.24 o
  -4   6   4     1013.22     1127.61     79.42 o
  -2   6   4     3978.70     3699.23    109.78 o
   0   6   4      817.24      823.38     59.13 o
   2   6   4      392.55      406.36     44.58 o
   4   6   4      177.08      158.26     39.75 o
   6   6   4      896.34      820.56     85.30 o
   8   6   4      240.66      211.44     44.35 o
  10   6   4       97.73      102.45     31.87 o
  12   6   4      534.07      503.45     58.10 o
  14   6   4      279.01      233.56     71.28 o
  16   6   4      246.35      219.02     83.10 o
  18   6   4      131.99      191.51    107.19 o
  20   6   4       18.27       -2.15    118.19 o
  22   6   4        6.39      244.33    112.69 o
 -21   7   4      339.56      360.02    189.65 o
 -19   7   4       54.80      230.12    108.01 o
 -17   7   4      416.49      432.08     83.73 o
 -15   7   4      188.73      268.60     60.30 o
 -13   7   4      897.70      772.37     81.34 o
 -11   7   4       62.53      -38.44     38.44 o
  -9   7   4      484.54      328.62    113.09 o
  -7   7   4      577.48      677.25     61.89 o
  -5   7   4       91.02        8.67     33.86 o
  -3   7   4      266.32      227.59     44.75 o
  -1   7   4      398.68      428.30     52.32 o
   1   7   4     2296.55     2215.29     97.43 o
   3   7   4      121.47      174.95     55.94 o
   5   7   4      103.02      133.39     61.85 o
   7   7   4     1874.05     1954.46    173.04 o
   9   7   4       34.86       35.77     35.46 o
  11   7   4      507.28      495.72     80.86 o
  13   7   4      485.90      530.16     85.30 o
  15   7   4        0.19       34.57     70.78 o
  17   7   4     1033.81     1275.48    288.60 o
  19   7   4       99.62      676.15    217.14 o
 -18   8   4      187.85      561.49    251.49 o
 -16   8   4       11.77      151.55     68.44 o
 -14   8   4      105.78      105.75     56.24 o
 -12   8   4      382.79      494.02     82.71 o
 -10   8   4      110.85      202.01     56.51 o
  -8   8   4       85.40       92.82     47.08 o
  -6   8   4      928.47      953.74     87.91 o
  -4   8   4      483.78      558.45     61.46 o
  -2   8   4      511.96      480.70     58.61 o
   0   8   4      930.65      895.45     84.13 o
   2   8   4        0.82        0.13     38.93 o
   4   8   4      151.50      104.08     64.70 o
   6   8   4      148.53      105.50     53.97 o
   8   8   4      156.97      338.07     91.48 o
  10   8   4      489.70      528.38    133.95 o
  12   8   4      231.39      378.19     81.48 o
  14   8   4       66.49       26.14     77.00 o
  16   8   4      269.70      158.79     92.29 o
 -13   9   4      752.96     1094.83    125.93 o
 -11   9   4      288.76      333.00     70.26 o
  -9   9   4      162.80      126.32    119.81 o
  -7   9   4      577.04      812.14     99.56 o
  -5   9   4       86.46       67.12     57.39 o
  -3   9   4        0.37      -28.79     51.23 o
  -1   9   4       99.06      118.75     59.29 o
   1   9   4      108.54      189.52     65.42 o
   3   9   4      123.53       63.52     62.12 o
   5   9   4       42.33      -45.23    127.81 o
   7   9   4      349.79      507.32    111.54 o
   9   9   4        0.66      -49.47    158.04 o
  11   9   4      640.04      794.54    167.66 o
  -6  10   4      401.35      492.23     90.20 o
  -4  10   4      279.53      347.01     82.39 o
  -2  10   4        2.31       37.63     75.13 o
   0  10   4      527.73      699.91    121.46 o
   2  10   4       44.09        2.75    104.45 o
   4  10   4      107.27      -27.49     93.45 o
 -27   1   5      267.11      402.96    163.12 o
 -25   1   5       58.33       57.99    119.52 o
 -23   1   5      286.49      215.67     71.50 o
 -21   1   5      482.84      430.66     69.86 o
 -19   1   5       51.43       48.51     43.34 o
 -17   1   5       52.39       42.08     37.59 o
 -15   1   5      329.80      274.50     46.66 o
 -13   1   5       73.56       76.59     34.20 o
 -11   1   5     5245.65     6270.40    152.26 o
  -9   1   5        2.49      -17.16     25.00 o
  -7   1   5     8678.24     9039.59    126.64 o
  -5   1   5      146.90      100.67     20.90 o
  -3   1   5      610.64      603.17     29.50 o
  -1   1   5     2556.71     2739.44     45.72 o
   1   1   5    67702.02    69694.13    613.21 o
   3   1   5     1310.91     1462.38     23.07 o
   5   1   5     5867.68     6158.04     75.99 o
   7   1   5     3811.46     4285.35     69.08 o
   9   1   5        7.48        9.20     10.24 o
  11   1   5     3675.92     4229.99    110.77 o
  13   1   5      485.50      699.98     36.63 o
  15   1   5       88.95       80.51     20.90 o
  17   1   5      249.11      297.55    133.31 o
  19   1   5      606.13      693.28    125.35 o
  21   1   5      296.85      329.16    116.81 o
  23   1   5       24.11      241.30    100.37 o
  25   1   5      160.99      504.26    124.72 o
 -28   2   5       54.35      153.92    200.65 o
 -26   2   5        4.80       26.73    123.98 o
 -24   2   5       45.30       42.68    118.95 o
 -22   2   5       19.79      -25.20     40.77 o
 -20   2   5     2352.15     2465.48    129.73 o
 -18   2   5     2497.93     2517.05    153.93 o
 -16   2   5        0.78      -31.04     31.04 o
 -14   2   5     1989.14     1988.69     79.78 o
 -12   2   5        0.02       36.57     32.08 o
 -10   2   5      360.03      368.41     42.01 o
  -8   2   5     1997.22     1771.91    138.85 o
  -6   2   5    27066.96    27502.90    406.96 o
  -4   2   5      256.85      234.96     26.05 o
  -2   2   5       98.04       94.13     15.47 o
   0   2   5     1207.88     1384.67     29.99 o
   2   2   5      761.46      758.47     27.35 o
   4   2   5      646.36      829.00     23.25 o
   6   2   5      750.62      669.57     24.42 o
   8   2   5      444.47      453.20     19.50 o
  10   2   5      477.45      536.71     27.17 o
  12   2   5      257.42      245.37     20.49 o
  14   2   5      323.40      363.99     26.28 o
  16   2   5       52.43       47.36     37.83 o
  18   2   5      471.90      653.30    117.37 o
  20   2   5      468.08      523.20    119.56 o
  22   2   5      317.78      189.65    162.17 o
  24   2   5      192.25      442.52    186.90 o
  26   2   5       17.09       53.33    159.42 o
 -27   3   5       49.91      618.43    252.87 o
 -25   3   5       63.04      167.66    175.91 o
 -23   3   5       17.28      130.43     69.31 o
 -21   3   5     1516.06     1779.03    132.11 o
 -19   3   5      932.23      994.62     87.51 o
 -17   3   5     1321.76     1388.82    153.13 o
 -15   3   5     2729.11     2721.37     93.40 o
 -13   3   5     8506.61     8927.56    184.13 o
 -11   3   5      895.31     1044.43     48.77 o
  -9   3   5      961.87      969.58     67.44 o
  -7   3   5    31229.70    33531.51    543.69 o
  -5   3   5     5308.99     5363.93    137.06 o
  -3   3   5     8606.51     8578.33    124.25 o
  -1   3   5     3736.40     4445.83     69.23 o
   1   3   5      101.50      124.05     18.45 o
   3   3   5     3691.94     3229.71     54.89 o
   5   3   5     1571.90     1776.82     55.39 o
   7   3   5        6.63       16.21     13.15 o
   9   3   5     7373.00     7469.94    100.01 o
  11   3   5     1840.84     1751.50     46.70 o
  13   3   5      479.74      449.52     29.80 o
  15   3   5      425.18      434.66     44.31 o
  17   3   5     4001.49     4002.44    206.54 o
  19   3   5      335.09      334.33     83.66 o
  21   3   5     2820.99     2551.60    195.50 o
  23   3   5      198.28      263.15    107.19 o
  25   3   5       36.20      201.63    148.42 o
 -26   4   5       32.99      431.53    228.13 o
 -24   4   5        5.32      349.07    206.14 o
 -22   4   5      348.39      405.40    108.16 o
 -20   4   5      707.19      864.86     98.45 o
 -18   4   5      194.14      213.23     79.41 o
 -16   4   5     4632.99     4379.32    176.43 o
 -14   4   5     5027.52     5038.43    178.86 o
 -12   4   5     1041.18      945.73     86.65 o
 -10   4   5     1609.40     1644.36     89.44 o
  -8   4   5      130.31      128.75     29.66 o
  -6   4   5     1291.46     1466.40     82.60 o
  -4   4   5     9906.23    10871.70    163.52 o
  -2   4   5     9503.67     9734.62    142.86 o
   0   4   5     6748.45     6807.85    115.66 o
   2   4   5     2395.38     2434.40     54.53 o
   4   4   5     3820.43     3499.55    131.72 o
   6   4   5     1705.97     1714.46     58.71 o
   8   4   5        0.79       -8.88     17.73 o
  10   4   5     1469.70     1426.82     53.70 o
  12   4   5       77.01       76.61     24.11 o
  14   4   5     2078.70     1892.04     96.84 o
  16   4   5      415.31      435.85     64.59 o
  18   4   5      139.02       27.75     57.23 o
  20   4   5        0.04       11.23     61.15 o
  22   4   5        0.12       49.18     71.76 o
  24   4   5      576.61      754.29    309.21 o
 -25   5   5        0.37       74.87    213.01 o
 -23   5   5       62.59       95.57     81.58 o
 -21   5   5      350.46      384.76     79.57 o
 -19   5   5      163.66      148.25     57.87 o
 -17   5   5        8.12       46.24     41.62 o
 -15   5   5      442.51      409.41     58.44 o
 -13   5   5     3612.37     3393.96    129.44 o
 -11   5   5       35.12        5.96     29.03 o
  -9   5   5     2976.55     3130.43    113.54 o
  -7   5   5      950.53      864.13     58.18 o
  -5   5   5      574.30      551.72     47.63 o
  -3   5   5     4853.96     4455.23    147.85 o
  -1   5   5       24.02       26.11     20.58 o
   1   5   5     1037.82     1094.20     50.61 o
   3   5   5     9073.06     8562.91    161.15 o
   5   5   5      258.14      220.15     38.01 o
   7   5   5       11.06        5.92     27.65 o
   9   5   5        7.43       26.71     24.61 o
  11   5   5     7275.64     7180.67    300.56 o
  13   5   5        4.03       -6.69     32.76 o
  15   5   5     1251.38     1417.39    105.90 o
  17   5   5     3109.93     3189.46    160.40 o
  19   5   5      319.63      225.95     89.99 o
  21   5   5       31.57       80.66    127.81 o
  23   5   5       33.23       66.60    229.51 o
 -22   6   5       85.69       81.30    170.41 o
 -20   6   5      747.02      817.55    164.84 o
 -18   6   5       86.10       91.69     49.44 o
 -16   6   5      337.43      377.22     62.67 o
 -14   6   5      753.83      916.36     84.73 o
 -12   6   5        0.10       31.10     38.71 o
 -10   6   5      556.78      594.50     55.66 o
  -8   6   5      789.21      628.12     55.23 o
  -6   6   5      247.92      313.77     49.97 o
  -4   6   5      358.84      407.26     39.08 o
  -2   6   5      356.68      353.29     39.14 o
   0   6   5     6958.74     6379.01    183.56 o
   2   6   5      840.08      807.79     76.93 o
   4   6   5    17757.94    16653.44    321.03 o
   6   6   5       65.19      105.67     45.77 o
   8   6   5     1236.44     1205.81     85.25 o
  10   6   5     3166.92     3114.12    116.27 o
  12   6   5     1207.33     1117.86     81.10 o
  14   6   5      604.02      780.52     83.73 o
  16   6   5       51.00       65.46     67.83 o
  18   6   5       67.30      185.99     76.02 o
  20   6   5        1.06       17.64    127.81 o
 -19   7   5      339.93      468.04    160.20 o
 -17   7   5       14.35      -47.46     47.46 o
 -15   7   5       40.00       83.94     48.96 o
 -13   7   5      316.56      348.84     62.99 o
 -11   7   5       98.61      116.01     48.49 o
  -9   7   5       31.98       45.41     41.26 o
  -7   7   5     1597.12     1629.71    109.50 o
  -5   7   5       20.17       -9.04     46.42 o
  -3   7   5     3847.98     3824.51    121.71 o
  -1   7   5     1421.94     1253.43     80.25 o
   1   7   5       27.22       89.64     36.28 o
   3   7   5     5187.47     4889.79    154.56 o
   5   7   5     1028.13     1125.45    104.01 o
   7   7   5      482.05      564.59     77.95 o
   9   7   5      228.31      331.07     52.52 o
  11   7   5     1878.03     1784.54    138.12 o
  13   7   5        7.14        1.83     63.92 o
  15   7   5      162.75      717.38    230.88 o
  17   7   5      352.38      492.30    163.54 o
  19   7   5        1.81       70.72     78.70 o
 -16   8   5       13.57      -33.89     77.53 o
 -14   8   5      748.84      753.39     95.21 o
 -12   8   5       98.41      141.92     54.55 o
 -10   8   5      249.56      318.23     64.15 o
  -8   8   5      187.89      259.00     57.44 o
  -6   8   5       57.70      121.58     56.52 o
  -4   8   5     1338.44     1292.94     89.88 o
  -2   8   5      352.38      357.02     60.40 o
   0   8   5      399.71      312.61     58.48 o
   2   8   5      847.92      824.59     80.56 o
   4   8   5      344.99      289.81     67.47 o
   6   8   5      255.19       99.07     64.76 o
   8   8   5       54.16      102.31     73.64 o
  10   8   5      193.05      159.05     82.79 o
  12   8   5       60.91      126.43    136.05 o
  14   8   5      168.04      306.48    208.89 o
  16   8   5        3.47      126.53    103.07 o
 -13   9   5       12.89       66.23     55.70 o
 -11   9   5       77.66       40.57     62.91 o
  -9   9   5        8.58       65.91     74.98 o
  -7   9   5      340.59      320.29     75.93 o
  -5   9   5       45.15        9.05     51.74 o
  -3   9   5      468.46      454.41     79.86 o
  -1   9   5      573.22      633.23    111.03 o
   1   9   5      117.85      152.55     51.33 o
   3   9   5       52.58      123.10     89.91 o
   5   9   5        1.35       71.03     73.17 o
   7   9   5        2.30       63.83     69.64 o
   9   9   5       25.89      -39.56     71.96 o
  11   9   5       85.04      218.83    200.65 o
  -4  10   5      513.70      557.46     94.85 o
  -2  10   5       31.22      -34.32     58.43 o
   0  10   5       16.30      -63.65     67.69 o
   2  10   5      171.33      354.57    137.43 o
   4  10   5        2.50       96.20    101.70 o
 -28   0   6      678.23      854.80    299.59 o
 -26   0   6       10.78      -98.95    159.42 o
 -24   0   6      432.08      291.35    197.90 o
 -22   0   6      234.24      268.39    217.14 o
 -20   0   6     7218.50     6918.26    360.06 o
 -18   0   6        0.09       39.06     59.89 o
 -16   0   6     5159.22     4862.88    210.46 o
 -14   0   6     2442.36     2352.19    141.51 o
 -12   0   6     4139.27     3779.05    165.18 o
 -10   0   6      653.35     1020.34     94.00 o
  -8   0   6    20245.69    21699.57    515.87 o
  -6   0   6     3649.72     4091.74    124.97 o
  -4   0   6    34573.86    34442.49    530.20 o
  -2   0   6     2237.27     2379.05     71.52 o
   0   0   6     6850.03     7160.95    144.88 o
   2   0   6   159666.39   162118.58   2007.48 o
   4   0   6    12583.95    12278.42    251.52 o
   6   0   6     1158.77     1071.94    107.19 o
   8   0   6     4013.46     3798.96     99.11 o
  10   0   6     2866.50     2702.28    106.35 o
  12   0   6      223.72      193.85     42.60 o
  14   0   6    12391.53    12524.16    336.88 o
  16   0   6        1.12       -5.50     85.21 o
  18   0   6     1654.94     1179.14    222.63 o
  20   0   6      903.53      898.78    217.14 o
  22   0   6      317.45      362.81    162.17 o
  24   0   6      143.21      557.96    178.66 o
  26   0   6       14.75      310.59    153.92 o
 -27   1   6      357.68      410.84    171.93 o
 -25   1   6      121.85      263.35    140.82 o
 -23   1   6      549.77      436.91     75.77 o
 -21   1   6     1068.54     1170.89     96.90 o
 -19   1   6       64.26       48.57     41.66 o
 -17   1   6     3315.32     3301.26    128.10 o
 -15   1   6      900.11      946.49     75.45 o
 -13   1   6      375.27      371.74     51.03 o
 -11   1   6    14275.14    15053.83    316.06 o
  -9   1   6       11.92       -7.02     46.42 o
  -7   1   6     9003.65     9018.95    154.39 o
  -5   1   6     9980.08    10883.55    151.05 o
  -3   1   6    18485.76    17722.71    231.79 o
  -1   1   6      199.90      160.12     16.66 o
   1   1   6    96291.07    97655.15    903.46 o
   3   1   6    17111.13    16733.97    177.98 o
   5   1   6     1011.18      899.10     22.73 o
   7   1   6     1655.39     1814.64     55.64 o
   9   1   6        2.38       28.20     14.44 o
  11   1   6      130.04       84.29     24.55 o
  13   1   6        1.43       -7.29     14.96 o
  15   1   6     2407.51     2680.90     74.67 o
  17   1   6       65.55       18.81     61.83 o
  19   1   6       10.56      168.50     81.76 o
  21   1   6     1001.80     1053.28    159.63 o
  23   1   6      138.57      187.41     95.17 o
  25   1   6      113.20      409.54    167.66 o
 -28   2   6      216.50      739.36    274.86 o
 -26   2   6      125.60      260.99    146.73 o
 -24   2   6      220.55      241.72    138.92 o
 -22   2   6       97.66      113.64     52.83 o
 -20   2   6      912.48     1005.27     89.94 o
 -18   2   6      701.03      589.11     69.21 o
 -16   2   6     8229.34     7879.26    247.16 o
 -14   2   6     1998.08     2178.97    165.62 o
 -12   2   6      156.84      156.86     39.98 o
 -10   2   6     4824.87     4405.71    123.53 o
  -8   2   6       75.86        0.91     27.22 o
  -6   2   6      588.69      643.73     46.34 o
  -4   2   6     4484.83     5367.07    112.33 o
  -2   2   6     6734.13     6826.30     94.41 o
   0   2   6     2223.90     2222.89     44.47 o
   2   2   6     2241.02     2399.65     36.40 o
   4   2   6     4576.58     4500.32     76.77 o
   6   2   6     9089.04     9423.78    110.01 o
   8   2   6     1544.13     1410.84     35.49 o
  10   2   6     1761.00     1839.21     54.48 o
  12   2   6      408.77      374.90     27.09 o
  14   2   6     2865.04     2926.18     67.69 o
  16   2   6      379.76      295.37     56.30 o
  18   2   6     1012.84      892.25     90.40 o
  20   2   6      538.19      621.20    115.96 o
  22   2   6       91.98      126.43     66.82 o
  24   2   6       72.61      134.45    119.56 o
  26   2   6        2.09       -1.10     72.01 o
 -27   3   6       29.04      417.78    250.12 o
 -25   3   6       83.39       76.96    178.66 o
 -23   3   6       19.73       56.10     70.60 o
 -21   3   6        0.18       15.94     45.47 o
 -19   3   6       10.02        0.26     56.33 o
 -17   3   6     1491.85     1274.69     93.17 o
 -15   3   6     2569.71     2579.02     90.90 o
 -13   3   6      941.34     1075.53     59.07 o
 -11   3   6       66.40       23.83     32.53 o
  -9   3   6     2485.74     2497.30    110.72 o
  -7   3   6     1074.56      987.12     66.54 o
  -5   3   6     1977.60     1863.24     86.55 o
  -3   3   6    15378.16    15658.50    227.84 o
  -1   3   6      277.17      219.20     22.00 o
   1   3   6     2777.23     2794.72     51.28 o
   3   3   6    12845.89    12367.31    153.36 o
   5   3   6     2431.72     2423.11     52.89 o
   7   3   6     2738.26     2719.64     70.25 o
   9   3   6      259.51      282.04     20.69 o
  11   3   6     1745.05     1795.16     64.14 o
  13   3   6      365.62      407.70     32.59 o
  15   3   6     2113.92     2137.86     84.19 o
  17   3   6     1049.89      949.09     98.02 o
  19   3   6       38.57       25.47     75.59 o
  21   3   6      568.98      594.21    197.90 o
  23   3   6      139.12      216.93     82.37 o
  25   3   6       22.73       51.85     93.45 o
 -26   4   6       12.72      200.65    225.38 o
 -24   4   6      166.17      368.31    225.38 o
 -22   4   6       43.54       13.12    114.07 o
 -20   4   6       77.28       32.00     53.26 o
 -18   4   6      132.51       53.23     48.56 o
 -16   4   6      389.10      337.05     69.55 o
 -14   4   6     1762.08     1989.85    128.20 o
 -12   4   6     1680.55     1491.93    107.49 o
 -10   4   6      198.79       80.96     35.27 o
  -8   4   6       58.07      103.48     29.40 o
  -6   4   6        9.44       21.89     25.93 o
  -4   4   6     1638.88     1845.19     77.36 o
  -2   4   6    13578.28    14606.84    196.90 o
   0   4   6     1013.01     1081.23     46.60 o
   2   4   6      219.55      247.23     21.56 o
   4   4   6     4247.95     4001.25     85.39 o
   6   4   6      589.81      571.83     74.77 o
   8   4   6      442.40      475.28     35.54 o
  10   4   6     3750.99     3860.52     81.33 o
  12   4   6       12.44       38.11     24.91 o
  14   4   6      280.17      329.20     47.91 o
  16   4   6      210.17      114.48     50.47 o
  18   4   6      163.32      153.35     72.97 o
  20   4   6      205.12      321.50     87.99 o
  22   4   6      760.03      742.80    149.80 o
  24   4   6        9.77       70.25     69.65 o
 -23   5   6       24.11      -30.87    101.70 o
 -21   5   6       90.92      154.26     66.80 o
 -19   5   6       90.53       68.99     80.53 o
 -17   5   6      532.14      463.82     67.01 o
 -15   5   6       13.04       25.97     36.29 o
 -13   5   6       90.55      105.67     46.42 o
 -11   5   6      124.48       77.57     33.85 o
  -9   5   6       28.65       42.65     30.15 o
  -7   5   6        1.16       27.63     27.02 o
  -5   5   6      340.02      249.06     38.11 o
  -3   5   6       99.41       55.65     26.94 o
  -1   5   6        3.13      -23.30     23.30 o
   1   5   6      654.41      673.93     47.52 o
   3   5   6      388.90      428.17     65.46 o
   5   5   6      381.08      363.95     66.98 o
   7   5   6       12.88       14.42     33.51 o
   9   5   6        8.39       45.19     26.85 o
  11   5   6      231.27      259.51     38.16 o
  13   5   6       40.48       -0.60     36.10 o
  15   5   6        5.24       70.75     45.22 o
  17   5   6      111.24       82.75     56.94 o
  19   5   6        1.11      -26.57     51.63 o
  21   5   6       14.89      133.67     79.14 o
  23   5   6       26.65       18.59     74.91 o
 -22   6   6      257.26      327.54    231.82 o
 -20   6   6       36.07      151.85     64.87 o
 -18   6   6      310.79      385.98     66.46 o
 -16   6   6      240.02      248.08     58.39 o
 -14   6   6        0.21       56.16     43.82 o
 -12   6   6      254.81      231.03     50.75 o
 -10   6   6      133.26      163.56     39.23 o
  -8   6   6       82.54       77.92     32.58 o
  -6   6   6      499.68      465.26     57.38 o
  -4   6   6      250.69      255.66     46.93 o
  -2   6   6      397.10      312.18     36.10 o
   0   6   6      919.95      901.54     77.23 o
   2   6   6      772.07      748.45     64.13 o
   4   6   6     1492.86     1434.07     88.98 o
   6   6   6      285.91      263.93     70.60 o
   8   6   6       99.48      172.37     52.09 o
  10   6   6       68.39       77.59     45.23 o
  12   6   6       37.51       45.98     58.32 o
  14   6   6      681.26      633.39    124.03 o
  16   6   6      113.52      162.51    111.32 o
  18   6   6       18.57       71.79     72.39 o
  20   6   6        4.16      117.99     77.73 o
 -19   7   6      342.16      248.76     78.27 o
 -17   7   6       72.19       99.41     54.36 o
 -15   7   6      243.44      230.45     65.58 o
 -13   7   6      481.66      451.67     79.60 o
 -11   7   6       81.47       48.36     43.63 o
  -9   7   6      884.67      904.48     82.91 o
  -7   7   6      738.69      654.37     70.32 o
  -5   7   6      367.13      189.26     71.30 o
  -3   7   6      287.39      331.81     49.52 o
  -1   7   6     1527.15     1692.08     91.88 o
   1   7   6      332.15      274.68     46.42 o
   3   7   6       59.24       61.74     39.42 o
   5   7   6     2686.05     2904.76    309.56 o
   7   7   6      617.93      578.63     81.71 o
   9   7   6       54.41      -16.49     38.76 o
  11   7   6       22.39      -39.32     67.34 o
  13   7   6      163.32      169.31     82.33 o
  15   7   6        0.29        7.71     59.41 o
  17   7   6      645.76      714.77    136.06 o
 -16   8   6      339.07      372.25    183.62 o
 -14   8   6      132.06      200.39     64.67 o
 -12   8   6       55.34       95.83     50.88 o
 -10   8   6      441.02      568.10     75.59 o
  -8   8   6       10.34       64.13     48.40 o
  -6   8   6        8.54       25.77     43.55 o
  -4   8   6       84.94      109.11     44.83 o
  -2   8   6     1364.27     1495.97    104.78 o
   0   8   6        0.42       -3.22     38.36 o
   2   8   6       88.92       54.21     44.55 o
   4   8   6      922.07     1214.87    168.44 o
   6   8   6       64.22      202.79     82.49 o
   8   8   6      741.38      648.05    122.74 o
  10   8   6        3.47       37.38     71.93 o
  12   8   6       81.20       42.66    164.91 o
  14   8   6      532.46      659.11    136.05 o
 -13   9   6       37.83      157.57     62.65 o
 -11   9   6      289.53      508.66     81.33 o
  -9   9   6      114.60      174.26     78.87 o
  -7   9   6      461.20      479.69     84.63 o
  -5   9   6        1.18       27.22     71.85 o
  -3   9   6     1903.42     2040.03    342.20 o
  -1   9   6       44.48       53.57     55.41 o
   1   9   6       89.24      172.92     61.18 o
   3   9   6       63.21       96.40     78.55 o
   5   9   6       42.56      177.68    133.31 o
   7   9   6      187.01      242.79     96.20 o
   9   9   6        0.16        2.97    151.17 o
  11   9   6       54.64      165.24     80.52 o
  -4  10   6      763.73      560.61    123.69 o
  -2  10   6       48.84       56.77     64.21 o
   0  10   6        7.17       57.72     90.70 o
   2  10   6       13.78      142.93    118.19 o
 -27   1   7        7.33      119.85    141.52 o
 -25   1   7      408.77      501.80    155.15 o
 -23   1   7      259.82      252.03     64.09 o
 -21   1   7       99.52      161.95     58.71 o
 -19   1   7      153.43      251.22     55.39 o
 -17   1   7      999.32     1009.12     84.57 o
 -15   1   7     1765.46     1757.80    118.99 o
 -13   1   7        2.97      -22.52     32.27 o
 -11   1   7     4897.20     4649.87    131.78 o
  -9   1   7      595.50      679.59     74.58 o
  -7   1   7       22.64       16.09     31.06 o
  -5   1   7     1758.86     1717.75     63.64 o
  -3   1   7     4622.79     4808.98     86.06 o
  -1   1   7      327.66      361.50     23.95 o
   1   1   7     3249.45     3457.13     65.56 o
   3   1   7    12523.60    12832.10    151.06 o
   5   1   7     5316.05     5409.87     71.27 o
   7   1   7      813.36      936.12     38.50 o
   9   1   7      727.03      745.57     29.02 o
  11   1   7     1039.06     1110.73     39.96 o
  13   1   7     2490.52     2266.69     86.12 o
  15   1   7      727.79      765.72    168.06 o
  17   1   7      876.38      847.22    136.51 o
  19   1   7      110.05      225.17     87.20 o
  21   1   7       16.46      113.34     82.58 o
  23   1   7        0.63      122.40     78.70 o
  25   1   7      103.15      335.33    197.90 o
 -26   2   7        8.13      258.69    147.91 o
 -24   2   7      511.86      569.96    105.72 o
 -22   2   7        0.01        5.64     47.21 o
 -20   2   7      345.35      322.78     82.91 o
 -18   2   7        9.00       -0.59     44.43 o
 -16   2   7     2367.90     2318.51    118.94 o
 -14   2   7      336.67      437.26     57.24 o
 -12   2   7      315.66      222.84     43.56 o
 -10   2   7     9617.20    10080.91    244.10 o
  -8   2   7     1237.24     1409.73     86.45 o
  -6   2   7     1024.25     1144.97     74.50 o
  -4   2   7       11.86       -7.34     16.61 o
  -2   2   7        0.60      -13.70     16.09 o
   0   2   7     5433.00     5276.98     76.38 o
   2   2   7       31.75        9.83     11.98 o
   4   2   7     1701.08     1790.88     39.12 o
   6   2   7      451.21      472.24     20.42 o
   8   2   7      239.41      347.41     32.53 o
  10   2   7        6.59       19.33     15.91 o
  12   2   7      375.58      456.08     41.18 o
  14   2   7     2460.08     2261.48     68.43 o
  16   2   7       60.41       -1.32     31.89 o
  18   2   7     2994.11     3033.66    146.24 o
  20   2   7       71.79       95.20     52.31 o
  22   2   7       58.04       79.71     60.94 o
  24   2   7      224.65      334.03    104.45 o
 -27   3   7        1.35       96.20    228.13 o
 -25   3   7      157.10      259.22    147.26 o
 -23   3   7      232.16      382.89    107.99 o
 -21   3   7      145.47      258.79    102.63 o
 -19   3   7      453.75      348.78     63.16 o
 -17   3   7     1235.86     1245.94     95.61 o
 -15   3   7     3906.63     3921.46    132.11 o
 -13   3   7      385.82      409.70     40.54 o
 -11   3   7     7547.49     7252.83    152.13 o
  -9   3   7      701.88      815.27     96.78 o
  -7   3   7      950.63     1023.85    103.33 o
  -5   3   7      848.22      789.61     36.50 o
  -3   3   7    12656.68    13453.43    204.41 o
  -1   3   7       83.43       54.94     20.68 o
   1   3   7     1405.40     1416.22     46.08 o
   3   3   7       47.14       70.86     15.51 o
   5   3   7       58.05       81.55     16.46 o
   7   3   7       24.50       51.40     15.05 o
   9   3   7      194.89      296.96     26.11 o
  11   3   7     1452.29     1368.51     63.76 o
  13   3   7     3136.71     2988.93     80.51 o
  15   3   7       63.82       43.02     51.57 o
  17   3   7      967.72      839.25     85.01 o
  19   3   7       68.73      160.48     69.29 o
  21   3   7      101.03      182.28     75.29 o
  23   3   7       32.97      -59.74     59.74 o
 -26   4   7       45.58      266.61    225.38 o
 -24   4   7      724.28     1234.11    310.59 o
 -22   4   7       38.34      124.47     90.85 o
 -20   4   7       10.79      -44.24     44.24 o
 -18   4   7      633.72      562.20     83.47 o
 -16   4   7     2719.05     2986.06    255.51 o
 -14   4   7     1192.22     1184.33    106.32 o
 -12   4   7     2383.35     2872.76    151.66 o
 -10   4   7     2540.69     2448.75    112.16 o
  -8   4   7        4.25      -27.66     27.66 o
  -6   4   7     3489.58     3423.08     98.24 o
  -4   4   7       13.44       52.66     26.26 o
  -2   4   7       59.81       33.80     18.15 o
   0   4   7     6539.49     6202.21    104.98 o
   2   4   7      227.38      206.81     25.16 o
   4   4   7        9.43        1.37     17.21 o
   6   4   7     4106.29     3951.49     93.20 o
   8   4   7     3703.96     3759.45     92.89 o
  10   4   7     1849.71     1766.44     66.88 o
  12   4   7      299.40      375.34     55.19 o
  14   4   7     3332.26     3136.17    135.96 o
  16   4   7      449.38      437.72     98.31 o
  18   4   7      649.51      554.97     77.89 o
  20   4   7       80.81      191.66     75.26 o
  22   4   7        0.31       -7.97     65.86 o
 -23   5   7      175.44      241.36    110.01 o
 -21   5   7      194.61      246.25     73.68 o
 -19   5   7      350.36      297.22     62.83 o
 -17   5   7     2324.56     2373.03    132.06 o
 -15   5   7      311.27      182.90     49.66 o
 -13   5   7       36.36        5.10     33.73 o
 -11   5   7      227.19      350.59     49.50 o
  -9   5   7     1116.10     1093.72     72.91 o
  -7   5   7      341.31      325.34     42.28 o
  -5   5   7     1485.34     1684.17     81.86 o
  -3   5   7     2769.89     2877.39    100.79 o
  -1   5   7     2413.81     2519.38     72.60 o
   1   5   7     6628.43     6278.36    131.66 o
   3   5   7     2120.12     2174.99     67.25 o
   5   5   7        3.93        0.94     26.71 o
   7   5   7     8981.38     8334.62    228.63 o
   9   5   7      605.28      564.50     54.52 o
  11   5   7      373.05      386.10     60.72 o
  13   5   7      151.84      109.83     71.29 o
  15   5   7      392.82      458.34     70.96 o
  17   5   7       70.96       61.05     47.06 o
  19   5   7      114.15       13.16     58.67 o
  21   5   7      129.88      336.00    101.09 o
 -22   6   7       15.98      139.78    111.34 o
 -20   6   7        8.28       96.45     64.47 o
 -18   6   7      283.89      301.20     65.84 o
 -16   6   7     1211.19     1183.94     98.98 o
 -14   6   7      373.35      415.45     64.66 o
 -12   6   7      118.14       34.24     37.30 o
 -10   6   7       18.07       24.85     34.59 o
  -8   6   7      218.53      168.86     40.79 o
  -6   6   7     3000.87     3065.50    114.88 o
  -4   6   7      819.95      804.91     92.04 o
  -2   6   7      727.26      614.38     60.77 o
   0   6   7     8720.87     8231.15    188.86 o
   2   6   7     2187.32     1991.53    113.52 o
   4   6   7        2.84        2.12     33.30 o
   6   6   7     1608.18     1442.08     89.27 o
   8   6   7     5881.16     5811.44    293.24 o
  10   6   7      113.58       73.64     45.77 o
  12   6   7       82.40       39.95     44.71 o
  14   6   7     2575.01     2538.50    150.82 o
  16   6   7      137.87      129.92     78.14 o
  18   6   7      330.97      344.12     99.47 o
  20   6   7       10.14       23.17     77.00 o
 -19   7   7        8.85      130.52    104.62 o
 -17   7   7      995.71     1127.82    109.23 o
 -15   7   7       40.72       34.94     46.89 o
 -13   7   7      175.83      258.33     78.15 o
 -11   7   7      856.61     1061.78     94.66 o
  -9   7   7        7.95      -10.58     58.32 o
  -7   7   7     1350.51     1507.44    102.44 o
  -5   7   7      155.21      101.73     45.74 o
  -3   7   7     1123.28      992.16     81.41 o
  -1   7   7       26.38       22.59     33.75 o
   1   7   7     1314.97     1343.88    120.16 o
   3   7   7      434.60      388.64     73.79 o
   5   7   7      515.16      474.86     63.26 o
   7   7   7     1890.05     1766.96    173.81 o
   9   7   7       63.56       92.07     47.79 o
  11   7   7       86.74       54.68     46.69 o
  13   7   7      352.01      478.31    109.94 o
  15   7   7      106.18      127.50     81.16 o
  17   7   7       69.94      118.30     87.95 o
 -16   8   7       14.17       28.36     53.67 o
 -14   8   7       70.25      106.29     54.21 o
 -12   8   7      155.64      232.31     60.57 o
 -10   8   7     1043.78     1062.76     97.55 o
  -8   8   7        4.33       61.02     44.28 o
  -6   8   7     1261.03     1227.51     99.87 o
  -4   8   7     1139.31     1224.42     87.96 o
  -2   8   7      444.77      421.51     63.63 o
   0   8   7     1501.90     1472.06    105.11 o
   2   8   7      128.22       74.65     45.12 o
   4   8   7        2.56       24.13     47.01 o
   6   8   7      113.44      164.98     75.50 o
   8   8   7      183.48      327.88    116.81 o
  10   8   7       90.21       79.18     77.73 o
  12   8   7       21.78      254.94    126.43 o
  14   8   7      217.97      269.22    102.80 o
 -11   9   7      443.97      483.20    118.22 o
  -9   9   7       83.63       28.52     60.00 o
  -7   9   7      588.30      538.99     89.86 o
  -5   9   7      128.32       14.31     54.16 o
  -3   9   7       26.12        7.50     51.07 o
  -1   9   7       24.44        8.13     51.94 o
   1   9   7      633.68      749.71    100.57 o
   3   9   7        1.37       21.51     97.57 o
   5   9   7        0.14       14.71     98.95 o
   7   9   7      314.80      418.20    300.97 o
   9   9   7       18.21       18.03    130.56 o
 -28   0   8        3.10      211.64    219.89 o
 -26   0   8        0.76       82.46    184.15 o
 -24   0   8      744.87      886.81    136.82 o
 -22   0   8        0.32       17.80     67.48 o
 -20   0   8     1910.13     1898.45    285.85 o
 -18   0   8      335.16      273.62    144.30 o
 -16   0   8     1037.14      908.59    111.96 o
 -14   0   8     2416.79     2401.99    166.65 o
 -12   0   8      463.44      267.63     64.35 o
 -10   0   8     6693.85     6805.69    231.14 o
  -8   0   8     3216.68     3515.89    146.52 o
  -6   0   8      213.35      172.34     75.59 o
  -4   0   8       83.35       76.41     35.07 o
  -2   0   8    36587.32    36399.14    792.35 o
   0   0   8     8323.08     8196.18    197.61 o
   2   0   8        0.12       -7.38     18.25 o
   4   0   8    35883.08    34913.70    599.11 o
   6   0   8    10865.40    11225.16    404.04 o
   8   0   8     3234.02     3441.21    192.40 o
  10   0   8      284.88      357.24     31.43 o
  12   0   8     1646.14     1573.39     81.26 o
  14   0   8        1.05        0.94     27.48 o
  16   0   8       94.62       35.73     90.70 o
  18   0   8     3952.46     3636.36    387.55 o
  20   0   8       46.40       82.46    115.44 o
  22   0   8      105.48      225.38    148.42 o
  24   0   8      303.09      549.71    184.15 o
 -27   1   8       54.06      -59.00    202.02 o
 -25   1   8      271.56      445.75    156.23 o
 -23   1   8      730.27      715.47     87.85 o
 -21   1   8       19.74        0.92     45.07 o
 -19   1   8     3120.15     2678.87    137.92 o
 -17   1   8     3284.50     3400.39    135.36 o
 -15   1   8       34.43       44.43     41.07 o
 -13   1   8     3101.02     3064.31    116.89 o
 -11   1   8     5969.50     6952.56    171.17 o
  -9   1   8     2904.78     3185.29    103.31 o
  -7   1   8     6079.69     5517.34    151.65 o
  -5   1   8     2300.20     2165.40     82.65 o
  -3   1   8     2355.54     2376.13     76.43 o
  -1   1   8     3660.90     3818.86     84.54 o
   1   1   8      398.35      516.25     30.59 o
   3   1   8     8568.66     8622.08    118.89 o
   5   1   8     8892.03     8486.12    119.76 o
   7   1   8    12052.04    11441.67    189.21 o
   9   1   8       55.60       52.38     16.58 o
  11   1   8     8384.81     8297.43    129.82 o
  13   1   8     3658.69     3509.50     82.77 o
  15   1   8     1894.22     1555.70     80.38 o
  17   1   8     3441.89     3334.87    143.92 o
  19   1   8      843.57      758.77    102.97 o
  21   1   8       57.15      151.37     56.41 o
  23   1   8        0.22       90.61     69.99 o
  25   1   8      421.16      428.78    195.15 o
 -26   2   8        1.83       23.30    132.59 o
 -24   2   8      184.64      258.36    117.26 o
 -22   2   8       38.63       11.93     46.54 o
 -20   2   8      945.10      917.87    118.97 o
 -18   2   8      286.62      176.50     68.86 o
 -16   2   8      216.05      116.94     46.97 o
 -14   2   8     3639.32     3575.85    127.87 o
 -12   2   8      302.79      294.12     49.98 o
 -10   2   8      472.96      486.42     57.84 o
  -8   2   8        0.70      -10.21     27.02 o
  -6   2   8     2377.59     2238.29     95.98 o
  -4   2   8      769.08      853.45     44.66 o
  -2   2   8     7025.14     6845.52    117.23 o
   0   2   8    14682.20    13961.84    193.45 o
   2   2   8      142.07      119.53     15.12 o
   4   2   8     3490.20     3378.02     55.74 o
   6   2   8      509.67      475.51     24.61 o
   8   2   8     1004.18     1046.01     43.39 o
  10   2   8     1741.65     1652.08     51.04 o
  12   2   8      268.08      245.82     28.89 o
  14   2   8      630.37      597.19     44.04 o
  16   2   8       58.90       81.17     37.13 o
  18   2   8      516.23      619.07     92.14 o
  20   2   8       16.69       49.19     48.57 o
  22   2   8       63.98       54.06     59.00 o
  24   2   8      589.43      654.22    137.43 o
 -27   3   8        9.77      -52.22    200.65 o
 -25   3   8       29.27       21.31    131.93 o
 -23   3   8       26.81      -41.29     50.44 o
 -21   3   8        6.99       52.24     51.92 o
 -19   3   8      338.56      345.03     63.78 o
 -17   3   8       15.35       -1.62     44.64 o
 -15   3   8     7340.09     7231.57    223.06 o
 -13   3   8     1837.13     1861.13    165.12 o
 -11   3   8      285.47      219.45     50.15 o
  -9   3   8      498.70      692.58     99.78 o
  -7   3   8     1007.98      939.96     56.73 o
  -5   3   8      160.91      163.19     24.10 o
  -3   3   8     9539.72    10367.37    168.14 o
  -1   3   8     7070.87     7436.38    116.30 o
   1   3   8     8822.11     9083.81    139.66 o
   3   3   8      817.60      914.44     64.82 o
   5   3   8      909.82      988.99     48.12 o
   7   3   8     5616.50     5852.11     94.75 o
   9   3   8     2992.20     3152.34     63.74 o
  11   3   8        7.12        1.50     20.14 o
  13   3   8       54.68       31.45     31.17 o
  15   3   8       18.64       30.86     33.66 o
  17   3   8       50.39       74.59     45.25 o
  19   3   8       96.54      141.24     65.02 o
  21   3   8       81.84       65.29     61.93 o
  23   3   8      302.23      276.39     85.57 o
 -26   4   8        3.61     -120.94    184.15 o
 -24   4   8        4.52      115.56    203.39 o
 -22   4   8        4.67      -54.32     54.32 o
 -20   4   8      930.52      851.79    103.42 o
 -18   4   8      199.23      158.92     58.94 o
 -16   4   8       59.61      116.60     71.64 o
 -14   4   8     1654.02     1365.89    111.38 o
 -12   4   8     1714.27     1591.06    113.78 o
 -10   4   8        0.34       37.02     38.92 o
  -8   4   8      160.95      129.69     33.77 o
  -6   4   8     1953.95     1937.67     86.13 o
  -4   4   8      375.46      315.75     61.33 o
  -2   4   8       56.95       57.23     28.51 o
   0   4   8      396.62      375.32     29.79 o
   2   4   8     4626.61     4605.51     92.33 o
   4   4   8      343.28      309.05     33.57 o
   6   4   8      423.03      418.77     47.21 o
   8   4   8     2150.65     2182.26     79.72 o
  10   4   8      694.48      665.16     68.88 o
  12   4   8       34.01       50.44     38.76 o
  14   4   8      492.93      461.61    119.17 o
  16   4   8      248.57      219.96     62.18 o
  18   4   8       90.06       77.87     65.00 o
  20   4   8        4.25       20.16     63.92 o
  22   4   8       19.56      114.81     79.16 o
 -23   5   8       69.35       36.88    118.83 o
 -21   5   8      354.50      506.03     77.77 o
 -19   5   8        0.15       44.18     47.33 o
 -17   5   8        2.50      -13.47     40.77 o
 -15   5   8      489.36      489.84     69.43 o
 -13   5   8      126.47       80.42     40.45 o
 -11   5   8       47.95       36.64     31.94 o
  -9   5   8      781.72      721.82     61.33 o
  -7   5   8      127.87      164.77     37.96 o
  -5   5   8       35.19       32.89     28.97 o
  -3   5   8        1.02       28.89     27.24 o
  -1   5   8      258.28      285.97     32.12 o
   1   5   8       55.40       53.82     25.37 o
   3   5   8      235.88      268.62     42.40 o
   5   5   8       13.65      -18.56     23.42 o
   7   5   8      163.07      102.17     44.69 o
   9   5   8        2.79      -19.71     26.23 o
  11   5   8      289.82      179.40     52.67 o
  13   5   8        0.62       -8.00     57.07 o
  15   5   8        0.00       20.48     54.77 o
  17   5   8       13.07       -9.06     48.55 o
  19   5   8       19.54      -55.81     55.81 o
  21   5   8       66.71      241.87    173.16 o
 -22   6   8       37.19      -10.59     83.48 o
 -20   6   8       50.43       80.82     65.86 o
 -18   6   8       67.26       70.91     49.88 o
 -16   6   8      271.57      140.49     99.18 o
 -14   6   8      128.81       88.08     55.55 o
 -12   6   8      293.58      275.11     48.03 o
 -10   6   8     1087.02      989.33     73.66 o
  -8   6   8       23.45      -30.31     30.31 o
  -6   6   8        4.19       18.98     31.92 o
  -4   6   8     1014.45     1039.44     78.55 o
  -2   6   8      429.36      396.64     58.32 o
   0   6   8      557.73      499.10     55.09 o
   2   6   8     2808.57     2577.02    112.67 o
   4   6   8      628.92      556.77     59.83 o
   6   6   8      191.67      142.22     40.73 o
   8   6   8       22.39       69.45    107.19 o
  10   6   8        0.15       23.03     43.16 o
  12   6   8        2.07      -13.68     42.11 o
  14   6   8      115.76      128.68     51.20 o
  16   6   8      150.49       42.82     66.48 o
  18   6   8       34.61      -54.86     64.35 o
  20   6   8       19.40      224.87     91.79 o
 -19   7   8      195.30      265.44     81.34 o
 -17   7   8      230.69      281.17     66.33 o
 -15   7   8       38.22        6.60     49.59 o
 -13   7   8        3.78       25.37     62.29 o
 -11   7   8      436.82      416.83    116.64 o
  -9   7   8        0.12       36.00     41.26 o
  -7   7   8       54.04        8.94     39.89 o
  -5   7   8      770.81      798.27    103.15 o
  -3   7   8       23.09       -2.52     58.71 o
  -1   7   8     1843.60     1894.52    104.26 o
   1   7   8       40.68       61.08     39.50 o
   3   7   8      238.79      253.50     51.03 o
   5   7   8      167.15      141.87     44.57 o
   7   7   8       18.56        9.86     81.08 o
   9   7   8      123.09       74.11     50.09 o
  11   7   8      360.60      504.83     77.83 o
  13   7   8      343.63      628.34    120.27 o
  15   7   8        1.51       92.45     76.37 o
  17   7   8       26.98      107.22    267.99 o
 -16   8   8       95.97      105.22     64.67 o
 -14   8   8      178.87      214.72     64.59 o
 -12   8   8        1.27       29.24     73.79 o
 -10   8   8       78.79       99.36     67.05 o
  -8   8   8       32.75      -29.67     42.58 o
  -6   8   8     1063.53     1205.47    100.21 o
  -4   8   8       36.59        7.40     53.16 o
  -2   8   8      109.32       92.89     48.29 o
   0   8   8      872.29      954.35    111.08 o
   2   8   8      180.27       94.45     50.49 o
   4   8   8      490.21      549.47     88.05 o
   6   8   8       33.81        0.04     67.00 o
   8   8   8      274.06      228.42     96.60 o
  10   8   8      211.61      319.35    102.19 o
  12   8   8       16.12       78.25     73.89 o
  14   8   8       87.16      142.38     86.43 o
 -11   9   8      228.09      291.21     69.09 o
  -9   9   8      162.62      108.09     60.04 o
  -7   9   8      825.27     1056.10    114.60 o
  -5   9   8      548.05      503.33    142.61 o
  -3   9   8       72.55      128.06     60.47 o
  -1   9   8       74.65      121.47     52.36 o
   1   9   8      161.51      208.38     71.38 o
   3   9   8        6.14      -15.66    114.07 o
   5   9   8        8.26       -1.10     68.61 o
   7   9   8        1.90       89.94     79.32 o
   9   9   8      160.51      294.64    134.68 o
 -27   1   9      100.63      -47.95    133.04 o
 -25   1   9        1.34       66.46     77.80 o
 -23   1   9       97.33      109.99     90.45 o
 -21   1   9       22.64      -21.54     43.44 o
 -19   1   9        0.01       11.74     45.80 o
 -17   1   9      926.44      873.77     81.47 o
 -15   1   9      232.11      169.38     46.91 o
 -13   1   9     2395.65     2681.28    111.60 o
 -11   1   9      230.44      180.14     43.40 o
  -9   1   9       45.21       37.45     30.22 o
  -7   1   9     3172.72     3660.53    119.42 o
  -5   1   9        4.25       21.25     28.50 o
  -3   1   9      180.44       85.72     30.91 o
  -1   1   9     5563.00     6456.64    120.55 o
   1   1   9     8936.94     9394.78    126.27 o
   3   1   9       32.19       43.11     13.95 o
   5   1   9    22347.22    22598.08    291.69 o
   7   1   9       32.24       28.11     17.46 o
   9   1   9      194.92      189.95     32.13 o
  11   1   9     1894.66     1894.61    115.95 o
  13   1   9       85.18      108.70     18.91 o
  15   1   9     1239.89     1206.14     75.18 o
  17   1   9     1575.40     1572.63    136.80 o
  19   1   9      103.96       59.11     42.02 o
  21   1   9       54.03       82.00     77.20 o
  23   1   9      273.44      398.56     92.08 o
  25   1   9        4.58      214.39    140.18 o
 -26   2   9       48.50      -52.80    155.29 o
 -24   2   9      333.82      430.08     89.26 o
 -22   2   9        3.09      -42.57     42.57 o
 -20   2   9      160.72      257.53     63.87 o
 -18   2   9     2616.81     2469.91    132.48 o
 -16   2   9        7.50       -1.68     42.25 o
 -14   2   9     3186.17     3306.13    128.02 o
 -12   2   9      604.19      567.68     68.84 o
 -10   2   9       13.70       89.79     63.06 o
  -8   2   9       42.31       21.14     44.25 o
  -6   2   9    10232.43    11090.42    314.22 o
  -4   2   9     4533.07     5104.23    107.15 o
  -2   2   9     7425.24     7684.94    156.92 o
   0   2   9      596.43      742.67     37.27 o
   2   2   9     4508.31     4444.38    120.70 o
   4   2   9     1458.82     1336.48     33.63 o
   6   2   9      875.80      935.61     37.52 o
   8   2   9      370.51      458.64     30.43 o
  10   2   9     4279.31     3996.13     81.62 o
  12   2   9       62.78       49.03     25.61 o
  14   2   9     1160.17     1072.19     84.50 o
  16   2   9        0.44      -25.07     48.00 o
  18   2   9      724.74      707.21    161.51 o
  20   2   9       96.81      129.33     61.70 o
  22   2   9      562.31      716.22    100.02 o
  24   2   9       14.49       83.22    103.07 o
 -25   3   9       75.58       30.93     74.89 o
 -23   3   9      100.59      143.13     58.74 o
 -21   3   9      112.84      200.00     58.69 o
 -19   3   9      382.44      432.07     88.88 o
 -17   3   9      199.27      220.05     61.79 o
 -15   3   9     1631.00     1565.56    168.82 o
 -13   3   9     3423.85     3531.50    242.39 o
 -11   3   9      238.03      209.16     51.83 o
  -9   3   9     2959.71     2801.35    172.46 o
  -7   3   9      494.74      378.06     71.45 o
  -5   3   9      539.17      630.59     41.78 o
  -3   3   9    11157.40    11714.18    178.16 o
  -1   3   9      412.47      481.49     32.86 o
   1   3   9     4628.39     4981.63     90.32 o
   3   3   9     1369.12     1279.61     47.72 o
   5   3   9       38.15       50.80     19.16 o
   7   3   9      146.06      142.13     31.75 o
   9   3   9      677.18      755.60     43.19 o
  11   3   9     3799.44     3668.13     85.19 o
  13   3   9       83.78       99.77     34.68 o
  15   3   9     3282.13     2926.82    111.76 o
  17   3   9      839.40      860.94     90.55 o
  19   3   9      203.11      132.64     75.59 o
  21   3   9     1158.08     1341.33    195.15 o
  23   3   9      156.02      176.93    173.16 o
 -24   4   9       21.38      108.25     98.57 o
 -22   4   9       43.57       21.89     62.22 o
 -20   4   9     1738.00     1932.84    157.93 o
 -18   4   9      187.52      144.39     61.04 o
 -16   4   9       68.38      114.08     56.82 o
 -14   4   9     1679.32     1938.28    133.60 o
 -12   4   9      291.00      290.61     60.62 o
 -10   4   9     2583.70     2643.30    144.16 o
  -8   4   9       62.95       91.69     32.04 o
  -6   4   9     1412.74     1411.98     74.49 o
  -4   4   9      607.28      618.87     50.66 o
  -2   4   9      124.30       82.17     32.79 o
   0   4   9     5956.30     6101.48    108.98 o
   2   4   9       19.26       26.35     22.70 o
   4   4   9     6118.99     5823.08    188.68 o
   6   4   9      796.52      866.72     44.67 o
   8   4   9      122.37       96.01     21.49 o
  10   4   9      969.82     1033.03     85.13 o
  12   4   9       70.96       83.24     41.93 o
  14   4   9      428.28      412.98     98.96 o
  16   4   9       57.16       14.59     45.57 o
  18   4   9       30.01       -1.18     65.15 o
  20   4   9        4.43      -61.15     61.15 o
  22   4   9       16.62       42.95     72.68 o
 -23   5   9       42.41       69.44     96.51 o
 -21   5   9      136.35      355.38    129.38 o
 -19   5   9      894.03      953.32    113.80 o
 -17   5   9      630.65      505.74     71.10 o
 -15   5   9        1.31        0.46     40.33 o
 -13   5   9       40.49       98.43     38.65 o
 -11   5   9      259.21      216.79     46.76 o
  -9   5   9     2329.38     2466.40    108.93 o
  -7   5   9     1549.93     1698.48    125.90 o
  -5   5   9       91.10      135.40     34.67 o
  -3   5   9     4806.88     4439.91    118.45 o
  -1   5   9     5540.38     5267.01    110.58 o
   1   5   9       50.36       66.50     27.77 o
   3   5   9     4013.09     3837.51     94.74 o
   5   5   9     3750.80     3869.10    123.64 o
   7   5   9      191.51      179.90     36.78 o
   9   5   9      294.46      251.62     53.68 o
  11   5   9     1874.99     1783.60    118.68 o
  13   5   9      534.94      587.52    144.63 o
  15   5   9      561.47      466.38    109.04 o
  17   5   9      140.26      178.88     63.15 o
  19   5   9        3.28       48.30     58.87 o
  21   5   9      257.28      430.74    109.26 o
 -22   6   9       32.80       37.85     69.77 o
 -20   6   9     1604.78     1591.80    125.31 o
 -18   6   9       43.24       -5.56     43.16 o
 -16   6   9      300.47      238.91     60.05 o
 -14   6   9      990.19     1394.21    122.39 o
 -12   6   9        1.16       -5.77     36.98 o
 -10   6   9      804.20      990.33    101.06 o
  -8   6   9      521.02      435.52     54.65 o
  -6   6   9      820.27      817.25     66.56 o
  -4   6   9     2352.35     2248.98    102.38 o
  -2   6   9        1.40      -11.48     31.81 o
   0   6   9     1331.55     1421.32     94.42 o
   2   6   9     2199.16     2350.97     95.53 o
   4   6   9     7538.81     7347.51    342.37 o
   6   6   9      106.92       30.39     46.03 o
   8   6   9      532.36      479.44     94.89 o
  10   6   9     1135.74     1273.22    104.08 o
  12   6   9       33.95       41.96     44.66 o
  14   6   9      132.47      178.36     71.98 o
  16   6   9       15.58       38.40     54.76 o
  18   6   9       26.75       11.44    214.39 o
 -19   7   9      122.89      102.61     59.24 o
 -17   7   9       75.89       60.28     51.93 o
 -15   7   9       11.14       41.89     47.68 o
 -13   7   9      441.35      543.61     76.91 o
 -11   7   9        7.48        7.27     40.70 o
  -9   7   9      247.99      304.67     74.86 o
  -7   7   9     1130.04     1152.35     93.56 o
  -5   7   9      192.99      221.72     63.74 o
  -3   7   9     3404.16     3519.52    143.53 o
  -1   7   9      451.97      399.04     56.30 o
   1   7   9       86.21      179.63     55.14 o
   3   7   9     1341.24     1432.40     99.02 o
   5   7   9      535.25      662.37    141.22 o
   7   7   9      286.78      120.72    100.32 o
   9   7   9      156.97      264.71     62.86 o
  11   7   9     1450.43     1604.11    248.52 o
  13   7   9       27.13      114.99     78.22 o
  15   7   9      216.83      258.07    100.02 o
  17   7   9       99.99       80.77     86.56 o
 -16   8   9       55.00      236.88     66.01 o
 -14   8   9      360.60      205.71     66.60 o
 -12   8   9       10.27       42.83     85.69 o
 -10   8   9      521.50      372.98     69.83 o
  -8   8   9       25.76      241.93     58.07 o
  -6   8   9      106.57       57.41     73.39 o
  -4   8   9       12.45       59.08     52.44 o
  -2   8   9      948.34     1144.75     95.21 o
   0   8   9        5.62      -29.90     40.07 o
   2   8   9     1024.54      956.42    119.18 o
   4   8   9      785.76      920.56    166.55 o
   6   8   9      227.36       95.55    123.69 o
   8   8   9       17.94      -10.44     72.70 o
  10   8   9      136.43      142.13     84.33 o
  12   8   9      127.04      176.52    118.19 o
 -11   9   9        4.76       38.78     61.77 o
  -9   9   9        5.61       54.17     59.78 o
  -7   9   9      199.31      174.90     70.44 o
  -5   9   9       63.60       -4.66     54.82 o
  -3   9   9      430.15      525.84    104.10 o
  -1   9   9        3.02        3.90     52.73 o
   1   9   9        0.96       48.58     58.26 o
   3   9   9       13.34       76.68     61.98 o
   5   9   9       37.08       95.34     80.73 o
   7   9   9       41.05      203.73     95.31 o
 -26   0  10      159.76      513.98    230.88 o
 -24   0  10       25.32       -8.75     69.74 o
 -22   0  10      164.29       16.97     65.74 o
 -20   0  10     1459.06     1888.93    173.81 o
 -18   0  10      115.94       82.20     72.68 o
 -16   0  10     3902.08     3729.88    225.38 o
 -14   0  10      591.00      827.54    137.43 o
 -12   0  10     1279.33     1026.23    107.25 o
 -10   0  10       51.22        9.78     42.03 o
  -8   0  10       18.49       70.61     46.19 o
  -6   0  10     4233.18     4702.80    219.89 o
  -4   0  10     2842.94     2608.39    148.42 o
  -2   0  10      888.38     1311.07    107.19 o
   0   0  10     8189.39     9015.02    249.64 o
   2   0  10      612.29      509.33     36.74 o
   4   0  10    18125.20    17841.81    339.36 o
   6   0  10    24211.26    24143.40    576.59 o
   8   0  10    17224.62    17634.82    610.18 o
  10   0  10     3747.36     3707.82    222.63 o
  12   0  10      122.66       83.20     57.31 o
  14   0  10     9803.69     9556.55    177.62 o
  16   0  10     1928.06     1786.25     92.99 o
  18   0  10      989.53     1065.98    153.92 o
  20   0  10       25.76       33.12     43.59 o
  22   0  10      260.53      390.30    151.17 o
  24   0  10        1.77      255.62    145.67 o
 -27   1  10      459.32      645.24    189.40 o
 -25   1  10       19.59       -0.88     62.68 o
 -23   1  10      343.62      356.02     70.10 o
 -21   1  10      291.62      161.31     58.88 o
 -19   1  10      192.91      267.06     61.10 o
 -17   1  10      557.03      493.93     68.04 o
 -15   1  10      510.75      448.94     64.23 o
 -13   1  10     1352.74     1502.80     93.99 o
 -11   1  10     3205.80     2937.65    112.28 o
  -9   1  10        0.68       11.46     31.04 o
  -7   1  10      446.61      507.50     55.52 o
  -5   1  10      680.36      610.53     55.17 o
  -3   1  10     2184.87     2006.94     99.23 o
  -1   1  10     2201.12     1942.25     66.36 o
   1   1  10    38650.17    37139.54    454.45 o
   3   1  10    14241.42    14697.27    200.56 o
   5   1  10     6146.59     6194.80    105.27 o
   7   1  10     5036.68     5101.60    217.80 o
   9   1  10      577.89      491.15     63.94 o
  11   1  10     4436.00     4131.33     94.68 o
  13   1  10      267.14      282.46     31.25 o
  15   1  10     5418.98     5098.45    145.16 o
  17   1  10      255.44      275.48     50.27 o
  19   1  10      187.62      288.18     83.47 o
  21   1  10      419.04      548.05     73.29 o
  23   1  10      110.93      461.76    189.65 o
 -26   2  10       60.61      237.74    156.40 o
 -24   2  10      134.24       22.82     64.67 o
 -22   2  10      716.00      671.02     84.42 o
 -20   2  10      322.13      394.91     68.71 o
 -18   2  10     1538.12     1438.15    106.65 o
 -16   2  10     3142.76     3107.72    144.28 o
 -14   2  10       32.85      -49.66     49.66 o
 -12   2  10      396.25      319.83     65.20 o
 -10   2  10     5017.87     5116.67    164.29 o
  -8   2  10       12.73       -2.90     28.90 o
  -6   2  10     1013.50     1007.95     72.71 o
  -4   2  10     1363.37     1342.57     57.16 o
  -2   2  10      443.92      533.97     71.01 o
   0   2  10     1566.25     1609.14     49.93 o
   2   2  10     2171.70     2221.94     54.85 o
   4   2  10     8269.85     8358.53    106.71 o
   6   2  10     2762.94     2717.77     61.26 o
   8   2  10      879.75      905.81     64.27 o
  10   2  10      352.72      332.03     25.64 o
  12   2  10     1221.15     1247.07    109.04 o
  14   2  10     1311.25     1378.09     84.31 o
  16   2  10        1.93      -29.72     29.72 o
  18   2  10       81.25      155.39    105.95 o
  20   2  10      195.09      296.61    147.05 o
  22   2  10        0.18      118.32     72.84 o
  24   2  10        3.34      109.94    142.93 o
 -25   3  10        0.38       -3.84     76.25 o
 -23   3  10       28.02       17.41     55.17 o
 -21   3  10       25.40       63.61     56.83 o
 -19   3  10        9.12      -11.37     48.82 o
 -17   3  10     1113.94     1066.20    182.63 o
 -15   3  10      735.58      649.43     82.17 o
 -13   3  10      536.46      433.29     68.76 o
 -11   3  10    10132.22     9521.06    254.18 o
  -9   3  10     1851.21     1776.79    109.42 o
  -7   3  10     3085.59     3023.63     84.88 o
  -5   3  10      231.38      210.45     30.36 o
  -3   3  10     4764.41     4665.62     95.55 o
  -1   3  10       42.93       38.61     21.08 o
   1   3  10     6088.80     6279.49    129.30 o
   3   3  10     1425.73     1339.70     50.90 o
   5   3  10     3077.17     3025.61     77.51 o
   7   3  10     1341.68     1229.24     47.51 o
   9   3  10      579.20      630.73     39.22 o
  11   3  10      171.66      183.91     38.96 o
  13   3  10      100.73      157.33     40.73 o
  15   3  10       54.39       41.10     43.42 o
  17   3  10        0.39      -21.07     54.63 o
  19   3  10        0.33      -23.82     54.08 o
  21   3  10      537.29      494.70     94.12 o
  23   3  10      157.81      162.99     96.20 o
 -24   4  10        5.04        2.91     76.11 o
 -22   4  10        5.07      -57.00     57.00 o
 -20   4  10        1.28       25.63     56.68 o
 -18   4  10       81.77      100.31     81.31 o
 -16   4  10      499.99      421.24    103.50 o
 -14   4  10     3285.93     2899.96    246.13 o
 -12   4  10       11.12       -4.38     44.25 o
 -10   4  10     6055.72     6075.33    199.27 o
  -8   4  10        5.72       12.59     27.90 o
  -6   4  10      176.85      189.15     36.73 o
  -4   4  10     2143.84     2356.96    123.83 o
  -2   4  10     3060.24     3107.77     92.54 o
   0   4  10        1.86       10.52     24.23 o
   2   4  10      753.04      836.14     80.32 o
   4   4  10      169.20      195.61     30.83 o
   6   4  10     1685.94     1851.42     61.07 o
   8   4  10      179.41      225.93     35.24 o
  10   4  10      980.39      877.39     80.62 o
  12   4  10        0.99      -36.78     36.78 o
  14   4  10       94.04      157.35     52.39 o
  16   4  10      220.04      156.46     55.10 o
  18   4  10        2.94       64.18     50.01 o
  20   4  10      345.40      384.45     93.17 o
  22   4  10      219.51      316.56    137.43 o
 -23   5  10      195.39      477.51    121.28 o
 -21   5  10        6.90       41.97     61.37 o
 -19   5  10      119.49      101.42    149.59 o
 -17   5  10     1009.20      852.78     87.34 o
 -15   5  10      123.89       51.43     73.96 o
 -13   5  10      185.63      120.59     43.05 o
 -11   5  10       93.26       78.24     38.34 o
  -9   5  10        4.90       15.27     33.10 o
  -7   5  10       65.29       28.26     31.72 o
  -5   5  10      492.47      497.61     51.10 o
  -3   5  10       20.98      -24.49     39.60 o
  -1   5  10     1297.85     1423.14    117.58 o
   1   5  10       48.81       37.87     25.55 o
   3   5  10       51.08       79.99     30.15 o
   5   5  10       21.17        2.51     29.42 o
   7   5  10      425.09      399.38    114.47 o
   9   5  10       57.78        9.65     38.15 o
  11   5  10       36.31      112.05     53.62 o
  13   5  10       34.14        4.49     44.29 o
  15   5  10       62.58        9.67     47.41 o
  17   5  10       13.54      -46.88     46.88 o
  19   5  10       58.40       24.05     59.92 o
 -22   6  10       38.88      118.36    294.10 o
 -20   6  10      574.21      728.63     97.99 o
 -18   6  10       30.05       61.88     52.68 o
 -16   6  10        6.40      -17.50     44.44 o
 -14   6  10       40.30       64.37     42.64 o
 -12   6  10        7.11       30.85     39.34 o
 -10   6  10       15.36       43.36     40.74 o
  -8   6  10      172.33      210.45     45.35 o
  -6   6  10        0.06       -9.50     30.97 o
  -4   6  10     1429.41     1516.02    153.49 o
  -2   6  10       32.39        9.83     35.85 o
   0   6  10      272.53      312.03     49.09 o
   2   6  10     2105.43     1969.23    103.91 o
   4   6  10      682.85      726.25     72.76 o
   6   6  10       69.78       39.31     44.78 o
   8   6  10      796.86      696.17    113.19 o
  10   6  10        9.76       19.73     44.34 o
  12   6  10      394.86      422.21     71.08 o
  14   6  10      204.56      219.47     62.33 o
  16   6  10        3.62      104.01     57.76 o
  18   6  10        0.01        4.75    196.52 o
 -19   7  10        1.16        8.07     71.81 o
 -17   7  10       34.42      103.77     68.04 o
 -15   7  10      290.63      289.38     65.83 o
 -13   7  10       25.69       23.08     46.20 o
 -11   7  10       72.50       66.45     47.29 o
  -9   7  10      811.58      653.05    104.34 o
  -7   7  10      390.59      409.61     57.23 o
  -5   7  10      200.48      157.19     55.14 o
  -3   7  10      352.47      302.68     55.44 o
  -1   7  10       13.57       65.69     43.02 o
   1   7  10      439.87      440.94     64.80 o
   3   7  10      195.32      195.13     57.48 o
   5   7  10      531.59      407.33     73.41 o
   7   7  10        2.86      -35.73     60.76 o
   9   7  10     1035.75      822.79     96.16 o
  11   7  10       90.34       67.22     55.02 o
  13   7  10       62.70      121.97     84.85 o
  15   7  10       63.51        5.62    142.93 o
 -16   8  10       76.10      291.69     81.70 o
 -14   8  10      183.25      311.00     74.54 o
 -12   8  10      144.97      209.19     61.87 o
 -10   8  10      707.27      837.38     91.45 o
  -8   8  10      202.13      112.61     71.41 o
  -6   8  10       13.72       97.36     50.33 o
  -4   8  10     1268.21     1247.40    112.52 o
  -2   8  10       11.05       23.22     46.53 o
   0   8  10       66.45       22.38     53.86 o
   2   8  10       22.29       73.64     53.89 o
   4   8  10        2.80      -10.57     50.19 o
   6   8  10       35.63       13.42    126.43 o
   8   8  10      492.97      440.90     78.33 o
  10   8  10      491.37      395.31    162.17 o
  12   8  10      101.71       12.58    111.32 o
  -9   9  10      331.23      264.34     77.85 o
  -7   9  10       39.45       -1.99     57.84 o
  -5   9  10        2.44      -50.52     50.52 o
  -3   9  10     1395.51     1366.75    261.11 o
  -1   9  10       22.73       -1.37     65.75 o
   1   9  10      554.10      621.28    156.75 o
   3   9  10       21.26       46.12     58.16 o
   5   9  10        1.08      121.52     86.43 o
   7   9  10       35.72      408.33    283.10 o
 -27   1  11       19.62       49.73    145.96 o
 -25   1  11       19.28       26.80     76.30 o
 -23   1  11       80.84       88.84     58.18 o
 -21   1  11       72.60       20.51     51.40 o
 -19   1  11       23.28       33.94     42.57 o
 -17   1  11       67.26       60.85     43.72 o
 -15   1  11      120.85       68.71     52.76 o
 -13   1  11      364.44      414.26     60.89 o
 -11   1  11      413.53      355.50     51.91 o
  -9   1  11     1543.31     1714.15    100.78 o
  -7   1  11     1281.14     1425.02     93.64 o
  -5   1  11     1339.58     1310.90     88.41 o
  -3   1  11     4847.43     5395.30    147.66 o
  -1   1  11      727.87      689.63     43.60 o
   1   1  11     3880.43     3823.37     89.92 o
   3   1  11     4315.80     4601.30     89.88 o
   5   1  11      419.91      596.79     66.73 o
   7   1  11      283.50      326.49     32.53 o
   9   1  11      246.94      260.18     25.93 o
  11   1  11        0.04      -15.17     15.17 o
  13   1  11      130.82      126.59     32.07 o
  15   1  11      516.45      501.65     51.06 o
  17   1  11       61.99       78.14     37.42 o
  19   1  11        2.04       32.72     38.94 o
  21   1  11       29.86      177.28     91.35 o
  23   1  11       10.62      412.29    192.40 o
 -26   2  11        3.88      -27.07     73.84 o
 -24   2  11       26.52       69.75     55.84 o
 -22   2  11        1.02       31.41     50.48 o
 -20   2  11       96.37       17.64     47.44 o
 -18   2  11       42.09       87.16     48.15 o
 -16   2  11        8.60       41.91     43.15 o
 -14   2  11      306.99      329.32     64.87 o
 -12   2  11       48.79       65.73     42.92 o
 -10   2  11      163.34      166.97     49.21 o
  -8   2  11       67.66      173.87     46.12 o
  -6   2  11     5259.04     5148.17    154.16 o
  -4   2  11        0.17      -14.85     21.60 o
  -2   2  11     1405.53     1341.66     65.24 o
   0   2  11      217.80      250.35     27.15 o
   2   2  11       86.11       54.59     19.87 o
   4   2  11      345.74      343.72     23.01 o
   6   2  11       24.66        6.70     15.15 o
   8   2  11     2373.44     2183.90     83.71 o
  10   2  11      126.44      110.16     29.03 o
  12   2  11     1162.97     1133.44     72.85 o
  14   2  11     3446.94     3142.03    116.77 o
  16   2  11      151.86      114.51     48.40 o
  18   2  11      482.21      416.91     70.17 o
  20   2  11        0.65      -13.06     48.11 o
  22   2  11        0.95       19.24    131.93 o
 -25   3  11        0.52       10.13     85.49 o
 -23   3  11       18.84      -35.13     55.86 o
 -21   3  11       54.02      100.72     61.56 o
 -19   3  11        8.59       -7.81     49.55 o
 -17   3  11       46.04      -22.83     45.63 o
 -15   3  11      511.80      470.75     75.33 o
 -13   3  11        0.79       -8.51     42.36 o
 -11   3  11     7356.95     7019.54    290.16 o
  -9   3  11     1502.50     1313.57     97.39 o
  -7   3  11      878.25      835.82     51.02 o
  -5   3  11       29.34       36.95     22.37 o
  -3   3  11     1419.60     1352.96     57.88 o
  -1   3  11      308.49      308.48     33.12 o
   1   3  11    13805.70    13899.76    206.54 o
   3   3  11       23.86       30.83     16.44 o
   5   3  11       25.87       47.33     17.50 o
   7   3  11      423.81      405.48     36.18 o
   9   3  11      144.54      134.23     29.66 o
  11   3  11       23.11        3.22     30.59 o
  13   3  11      663.10      590.18     60.16 o
  15   3  11     1217.73     1210.48     96.47 o
  17   3  11      148.41      168.45     53.54 o
  19   3  11       27.28       41.71     91.46 o
  21   3  11       75.94       19.38     59.89 o
 -24   4  11      291.00      596.87    281.73 o
 -22   4  11      380.70      473.76    137.75 o
 -20   4  11        0.81       -4.91     59.13 o
 -18   4  11      371.75      239.60     69.86 o
 -16   4  11      838.51      850.64    101.21 o
 -14   4  11     4142.27     3738.55    181.57 o
 -12   4  11     1100.17     1111.30    102.43 o
 -10   4  11      352.39      389.11     97.20 o
  -8   4  11      166.12      150.21     38.21 o
  -6   4  11     2616.13     2587.02    128.30 o
  -4   4  11     1392.61     1328.19     72.42 o
  -2   4  11     2579.09     2738.78     88.67 o
   0   4  11     6539.72     6250.73    151.43 o
   2   4  11       50.76       81.73     24.93 o
   4   4  11        3.01       28.80     21.86 o
   6   4  11      904.20      861.21     62.48 o
   8   4  11     1788.80     1776.39     85.34 o
  10   4  11       33.98       -0.59     36.20 o
  12   4  11     2470.33     2440.19    134.90 o
  14   4  11      407.07      455.09     67.35 o
  16   4  11       41.92      100.12     50.96 o
  18   4  11      400.15      374.66     71.70 o
  20   4  11        0.79      -51.14     53.90 o
 -23   5  11     1212.43     1774.43    254.24 o
 -21   5  11        1.55       51.23     64.55 o
 -19   5  11       74.86       82.21     58.39 o
 -17   5  11     3177.77     3319.94    194.20 o
 -15   5  11      155.59      116.19     53.88 o
 -13   5  11     4453.12     4327.02    181.64 o
 -11   5  11      650.03      581.81     62.41 o
  -9   5  11     1097.19     1257.40     82.37 o
  -7   5  11     1118.74     1173.49     82.86 o
  -5   5  11      107.35       87.06     35.20 o
  -3   5  11     3731.69     3745.41    120.57 o
  -1   5  11      296.00      260.31     47.20 o
   1   5  11     5331.53     5332.93    174.76 o
   3   5  11      165.21      190.49     53.80 o
   5   5  11      498.19      559.44     49.58 o
   7   5  11     2824.36     2897.47    257.31 o
   9   5  11      154.83       82.10     47.50 o
  11   5  11     1738.20     1699.96    167.46 o
  13   5  11      343.77      418.15     70.41 o
  15   5  11        7.45       17.38     70.18 o
  17   5  11       26.25      -31.83     47.36 o
  19   5  11       19.22      -15.68     74.96 o
 -20   6  11        4.90       76.76     57.92 o
 -18   6  11      511.38      642.34     91.25 o
 -16   6  11      848.89      963.15    189.63 o
 -14   6  11       67.06      142.17     46.39 o
 -12   6  11      733.47      671.19     70.43 o
 -10   6  11      520.92      543.57     63.11 o
  -8   6  11      487.00      550.03     61.09 o
  -6   6  11      353.12      418.97     55.92 o
  -4   6  11     2936.56     2937.58    119.55 o
  -2   6  11      104.73      109.34     52.76 o
   0   6  11     2523.70     2374.53    127.39 o
   2   6  11      110.91      127.00     45.80 o
   4   6  11      331.99      384.77     72.71 o
   6   6  11     3730.72     3608.63    265.67 o
   8   6  11     1492.67     1565.59    204.46 o
  10   6  11        4.44       17.50     52.89 o
  12   6  11      717.44      630.93     83.03 o
  14   6  11      305.29      307.09     84.04 o
  16   6  11        2.79       29.22     52.04 o
  18   6  11      728.87      959.25    167.66 o
 -19   7  11        4.12      -62.29     62.29 o
 -17   7  11      762.95      807.62    160.67 o
 -15   7  11        4.93        4.69     45.63 o
 -13   7  11      388.89      320.92     65.29 o
 -11   7  11       82.99       50.67     45.71 o
  -9   7  11      140.24       84.67     48.14 o
  -7   7  11      889.63      896.36     76.38 o
  -5   7  11        5.73       43.37     51.97 o
  -3   7  11      100.84       84.32     44.30 o
  -1   7  11       50.06      110.65     48.06 o
   1   7  11     1833.47     1588.33    138.46 o
   3   7  11      528.79      487.93     77.83 o
   5   7  11       96.99      227.41     63.25 o
   7   7  11     1647.28     1497.70    166.65 o
   9   7  11        0.47       45.02     51.58 o
  11   7  11       84.11       92.39     57.41 o
  13   7  11       11.45      135.42     82.37 o
  15   7  11      253.86      220.87     95.31 o
 -14   8  11        0.04       17.38     71.55 o
 -12   8  11       57.36      122.83     57.42 o
 -10   8  11      230.82      277.28     68.53 o
  -8   8  11      105.98       89.53     70.68 o
  -6   8  11     1780.47     1826.48    153.88 o
  -4   8  11       10.40       21.19     54.88 o
  -2   8  11      148.72      116.97     97.57 o
   0   8  11      563.97      611.97     89.72 o
   2   8  11       82.89       46.28     73.31 o
   4   8  11      197.03      121.75     66.54 o
   6   8  11      190.70      252.97     98.10 o
   8   8  11      547.22      500.35     83.55 o
  10   8  11        0.59       66.47     79.08 o
  -9   9  11        4.26       65.40     61.19 o
  -7   9  11       31.20       35.08     58.19 o
  -5   9  11      296.06      338.56    107.19 o
  -3   9  11       57.01       75.52     78.70 o
  -1   9  11       16.21       48.14     56.92 o
   1   9  11      168.81      178.11     69.81 o
   3   9  11       11.78        1.22     63.13 o
   5   9  11       18.53       17.74     97.57 o
 -26   0  12       31.63      -74.45     74.45 o
 -24   0  12      115.76      234.89    237.75 o
 -22   0  12        5.77      -64.39     64.39 o
 -20   0  12       17.31      -70.09     70.09 o
 -18   0  12      256.25      179.76     81.63 o
 -16   0  12       92.74       37.56     66.38 o
 -14   0  12     5880.70     5275.34    231.47 o
 -12   0  12      578.84      480.12     87.69 o
 -10   0  12      218.05      199.68     65.74 o
  -8   0  12      362.87      610.18     98.95 o
  -6   0  12       60.64      200.65     65.97 o
  -4   0  12       13.56       38.48     43.98 o
  -2   0  12    12980.61    11730.38    445.27 o
   0   0  12     4134.54     4169.20    156.99 o
   2   0  12     2909.95     3224.38    108.72 o
   4   0  12      502.29      379.45     40.97 o
   6   0  12      906.11      810.95     47.90 o
   8   0  12     4686.82     4529.64    250.12 o
  10   0  12     4400.34     4414.20    261.11 o
  12   0  12     4271.18     3781.64    195.90 o
  14   0  12     1336.11     1165.98    134.20 o
  16   0  12      111.94      206.14    137.43 o
  18   0  12      543.88     1047.20    233.63 o
  20   0  12      131.77      -32.98    109.94 o
  22   0  12      114.66      426.03    159.42 o
 -27   1  12       34.83     -102.00    137.36 o
 -25   1  12       30.48       63.43     61.04 o
 -23   1  12      241.60      231.14     67.42 o
 -21   1  12        2.67       29.98     51.39 o
 -19   1  12      752.01      716.05     86.09 o
 -17   1  12       35.78       16.83     41.82 o
 -15   1  12      108.21      121.56     47.08 o
 -13   1  12     3215.26     3146.13    127.82 o
 -11   1  12       71.08      109.31     44.67 o
  -9   1  12      922.88     1027.97    101.07 o
  -7   1  12     5514.46     5541.32    162.62 o
  -5   1  12      398.71      496.19     60.16 o
  -3   1  12    16065.64    16593.05    339.28 o
  -1   1  12      102.26      114.30     24.90 o
   1   1  12     1824.42     1861.49     64.96 o
   3   1  12     6701.03     7135.05    124.82 o
   5   1  12     3087.42     2783.04     67.19 o
   7   1  12     2131.43     2098.35     64.35 o
   9   1  12      218.31      207.60     25.46 o
  11   1  12     9280.09     8892.28    222.48 o
  13   1  12        0.16      -17.50     22.43 o
  15   1  12       14.10       38.22     42.05 o
  17   1  12      596.15      714.39     60.29 o
  19   1  12       28.88       86.19     94.83 o
  21   1  12      203.91      241.87    156.67 o
  23   1  12       14.81       98.95    126.43 o
 -26   2  12        8.28       41.52     82.02 o
 -24   2  12      317.76      264.59     70.46 o
 -22   2  12       40.96       27.83     53.80 o
 -20   2  12      325.08      345.91     67.95 o
 -18   2  12        2.29       39.19     56.33 o
 -16   2  12        0.83      -19.26     46.09 o
 -14   2  12     9716.02     8887.12    411.61 o
 -12   2  12      484.54      619.11     75.09 o
 -10   2  12        1.88       33.50     37.72 o
  -8   2  12      363.15      339.63     54.53 o
  -6   2  12     2761.46     2855.58    113.41 o
  -4   2  12     1385.44     1338.91    121.79 o
  -2   2  12    10053.47    10356.54    200.75 o
   0   2  12     8913.25     9002.05    147.95 o
   2   2  12     1622.49     1475.76     96.56 o
   4   2  12     7993.17     7655.56    145.76 o
   6   2  12       11.90        1.28     15.70 o
   8   2  12     2356.00     2194.54     58.69 o
  10   2  12       42.32       82.54     33.68 o
  12   2  12      845.30      727.94     92.04 o
  14   2  12      182.74      166.78     40.79 o
  16   2  12      102.41       71.05     51.57 o
  18   2  12      240.01      366.50     61.22 o
  20   2  12      208.79      426.03    181.41 o
  22   2  12       18.98      239.13    173.16 o
 -25   3  12        1.16       25.29     67.80 o
 -23   3  12       25.80      -10.18     57.68 o
 -21   3  12      149.52      109.00     65.01 o
 -19   3  12      707.08     1021.05    247.79 o
 -17   3  12      457.15      480.52     78.62 o
 -15   3  12       88.65       57.33     49.39 o
 -13   3  12     1930.90     1904.66    128.17 o
 -11   3  12       17.78      -47.41     47.41 o
  -9   3  12      577.84      595.69     48.56 o
  -7   3  12     3484.86     3284.47    133.30 o
  -5   3  12       86.91      101.30     30.23 o
  -3   3  12      599.96      601.83     80.52 o
  -1   3  12      875.73      918.41     51.30 o
   1   3  12      113.29      156.65     26.50 o
   3   3  12     4620.16     4687.52    111.00 o
   5   3  12      934.55      976.69     41.52 o
   7   3  12      478.07      545.14     41.39 o
   9   3  12      406.02      341.52     58.68 o
  11   3  12      656.97      704.74     64.89 o
  13   3  12      603.72      536.09     60.11 o
  15   3  12      106.00      197.73     50.20 o
  17   3  12      342.50      468.87     73.18 o
  19   3  12       47.20       63.12     51.83 o
  21   3  12       29.62      148.42    151.17 o
 -24   4  12       68.53      159.86    133.35 o
 -22   4  12       26.19       37.78     64.04 o
 -20   4  12      655.40      435.50     85.12 o
 -18   4  12       10.95       55.18     54.06 o
 -16   4  12      369.01      332.72     77.09 o
 -14   4  12      703.64      641.92     88.47 o
 -12   4  12      312.82      304.02     66.78 o
 -10   4  12     1667.69     1826.73    118.63 o
  -8   4  12        1.39       -7.36     22.22 o
  -6   4  12     2587.94     2605.06    106.12 o
  -4   4  12     2658.99     2914.14     82.18 o
  -2   4  12      208.36      203.17     42.85 o
   0   4  12     1907.32     1950.14     84.56 o
   2   4  12      125.32       91.25     31.00 o
   4   4  12     1638.99     1835.49     75.81 o
   6   4  12        2.14      -16.21     27.15 o
   8   4  12       13.24        4.04     37.88 o
  10   4  12        5.23       33.97     38.26 o
  12   4  12      217.33      215.68     55.42 o
  14   4  12        0.12       61.07     42.60 o
  16   4  12      110.92       95.34     52.07 o
  18   4  12      312.38      250.99     96.09 o
  20   4  12       17.84      -71.83     97.26 o
 -23   5  12        5.66       62.31     72.65 o
 -21   5  12       59.94      110.30     72.57 o
 -19   5  12       45.82      134.04     86.96 o
 -17   5  12        7.61       17.56     61.74 o
 -15   5  12        2.25       26.74     42.35 o
 -13   5  12     1125.26      979.23     80.51 o
 -11   5  12      198.86      147.20     42.88 o
  -9   5  12      125.50      129.04     42.01 o
  -7   5  12       30.59       59.12     37.80 o
  -5   5  12       80.47       82.88     36.18 o
  -3   5  12      607.48      620.64     71.96 o
  -1   5  12     2296.35     2313.85    108.98 o
   1   5  12       81.16      114.24     36.37 o
   3   5  12      726.98      713.77     57.86 o
   5   5  12      205.91      202.42     67.15 o
   7   5  12        0.11      -39.30     71.46 o
   9   5  12       28.13       28.21     40.50 o
  11   5  12       22.34       86.73     50.37 o
  13   5  12      107.20       78.64     50.89 o
  15   5  12       60.21       15.72     48.67 o
  17   5  12       64.08       41.47     74.56 o
  19   5  12        5.80       54.20     59.90 o
 -20   6  12       15.22       47.81     53.58 o
 -18   6  12        8.53        9.32     55.45 o
 -16   6  12       59.92       53.60     52.28 o
 -14   6  12        2.31        0.07     39.20 o
 -12   6  12       94.39       11.80     39.25 o
 -10   6  12       16.91      -32.76     33.65 o
  -8   6  12       16.92       29.90     35.72 o
  -6   6  12      298.70      271.10     57.55 o
  -4   6  12       36.57       -4.60     33.30 o
  -2   6  12       23.31       11.21     48.40 o
   0   6  12      476.23      451.60     56.92 o
   2   6  12      571.82      527.10     82.46 o
   4   6  12       43.02       31.50     49.53 o
   6   6  12     1281.89     1362.59    109.56 o
   8   6  12      291.79      310.52     67.72 o
  10   6  12      233.27      258.58     64.09 o
  12   6  12       13.58       60.76     51.75 o
  14   6  12      137.89       92.04     56.35 o
  16   6  12        0.77       97.74    110.50 o
 -17   7  12       22.54      -47.01     47.01 o
 -15   7  12      295.81      276.99     66.98 o
 -13   7  12      364.13      283.08     73.00 o
 -11   7  12       21.35      -39.19     39.19 o
  -9   7  12      175.42      190.97     49.99 o
  -7   7  12      398.65      338.76     55.33 o
  -5   7  12      104.66       79.04     40.27 o
  -3   7  12      104.51      153.49     68.13 o
  -1   7  12      165.47       26.45    125.06 o
   1   7  12      315.37      323.07     75.50 o
   3   7  12      364.80      231.52     70.92 o
   5   7  12      136.70      240.28     62.80 o
   7   7  12       83.80      -45.00     68.60 o
   9   7  12      773.26      661.63    133.64 o
  11   7  12       40.05       62.55     72.40 o
  13   7  12       40.03       74.74     62.10 o
 -14   8  12       21.54       21.85     57.92 o
 -12   8  12      138.80      210.19     71.81 o
 -10   8  12       12.65      -32.84     46.12 o
  -8   8  12       90.82       65.02     67.15 o
  -6   8  12      375.84      380.57     73.51 o
  -4   8  12      263.58      390.99     91.10 o
  -2   8  12      379.61      288.28     89.33 o
   0   8  12      999.94     1004.20    125.96 o
   2   8  12        2.68       94.29     59.21 o
   4   8  12      183.96      208.72     66.07 o
   6   8  12      549.30      486.56    116.41 o
   8   8  12      172.39      155.33     66.22 o
  10   8  12        6.28      -25.31     80.30 o
  -7   9  12      600.69      529.44    109.80 o
  -5   9  12       16.80       -4.36     71.93 o
  -3   9  12       83.83       62.94     63.69 o
  -1   9  12       27.05      -52.48     52.48 o
   1   9  12      514.37      723.74    104.34 o
   3   9  12        1.59       21.70     56.96 o
 -25   1  13        0.09      -48.73     60.30 o
 -23   1  13       35.93       81.03     59.78 o
 -21   1  13        8.97        1.58     50.49 o
 -19   1  13      499.08      559.35     76.97 o
 -17   1  13      615.24      572.93     72.72 o
 -15   1  13      315.61      314.17     60.93 o
 -13   1  13        4.92      -28.78     36.55 o
 -11   1  13        4.15      -33.48     33.48 o
  -9   1  13     1733.43     1678.03    104.75 o
  -7   1  13       33.24       82.27     41.48 o
  -5   1  13      266.67      290.03     51.48 o
  -3   1  13      564.34      609.65    101.19 o
  -1   1  13      534.43      475.41     56.35 o
   1   1  13        5.08       -6.09     20.49 o
   3   1  13     1354.31     1439.07     54.67 o
   5   1  13       55.35        7.53     19.67 o
   7   1  13     1097.12     1092.39     47.92 o
   9   1  13     1531.10     1474.34     77.28 o
  11   1  13      871.65      781.59     53.29 o
  13   1  13      127.48       70.62     39.22 o
  15   1  13        9.78       -4.30     53.36 o
  17   1  13        1.31       -8.99     53.98 o
  19   1  13       16.06       52.95     91.57 o
  21   1  13       87.83      417.78    192.40 o
 -26   2  13       66.28       67.99     63.54 o
 -24   2  13       28.11       36.73     56.76 o
 -22   2  13       12.64       18.94     51.43 o
 -20   2  13        0.22       27.54     92.66 o
 -18   2  13      125.49      116.04     56.87 o
 -16   2  13      350.54      376.78     70.50 o
 -14   2  13     7943.78     7557.91    235.32 o
 -12   2  13      108.83       30.38     85.48 o
 -10   2  13     1633.07     1527.57    125.18 o
  -8   2  13      719.58      842.48    103.99 o
  -6   2  13      870.87      926.64     80.93 o
  -4   2  13      571.53      659.14     53.41 o
  -2   2  13    12281.53    12198.55    231.40 o
   0   2  13     1325.66     1025.26     73.55 o
   2   2  13      162.31       93.32     46.09 o
   4   2  13        0.40       13.87     21.84 o
   6   2  13       23.36       21.31     16.51 o
   8   2  13      303.77      290.38     40.03 o
  10   2  13     2345.19     2322.15    102.40 o
  12   2  13     1117.67     1103.14     75.11 o
  14   2  13      650.41      602.62     60.13 o
  16   2  13      121.82       56.63     36.93 o
  18   2  13       15.37       55.77     81.16 o
  20   2  13       97.55       98.95    140.18 o
  22   2  13      109.56       19.24    131.93 o
 -25   3  13        7.35      -59.87     59.87 o
 -23   3  13       18.36       53.19     70.84 o
 -21   3  13       19.32      -13.17     52.72 o
 -19   3  13       61.54       96.46     60.49 o
 -17   3  13      658.70      551.77    111.27 o
 -15   3  13      168.62      216.14     63.50 o
 -13   3  13        1.44       -4.38     46.77 o
 -11   3  13      426.54      421.14     70.11 o
  -9   3  13     1359.27     1378.48     74.73 o
  -7   3  13      650.82      589.33     68.88 o
  -5   3  13     1581.17     1514.91     70.01 o
  -3   3  13     6651.92     6515.23    135.09 o
  -1   3  13      383.31      423.57     39.13 o
   1   3  13      358.22      358.11     34.20 o
   3   3  13      220.75      141.92     26.03 o
   5   3  13      887.40      814.39     48.51 o
   7   3  13       45.54       66.30     27.82 o
   9   3  13      251.95      224.20     86.58 o
  11   3  13     1940.75     1934.74    115.45 o
  13   3  13      199.82      174.84     50.51 o
  15   3  13      116.19      138.80     50.85 o
  17   3  13        0.04      -32.18     39.13 o
  19   3  13        1.64      -15.47     48.62 o
  21   3  13       73.13      156.67    186.90 o
 -24   4  13       16.78      -42.04     65.41 o
 -22   4  13       83.38       74.81     67.64 o
 -20   4  13      587.16      803.74    111.52 o
 -18   4  13       32.73      -50.68     52.71 o
 -16   4  13      717.99      847.28    103.95 o
 -14   4  13     1565.94     1534.30    256.41 o
 -12   4  13      324.02      366.11     70.30 o
 -10   4  13     3782.26     3710.41    113.23 o
  -8   4  13      246.77      275.96     35.13 o
  -6   4  13      386.55      433.96     57.93 o
  -4   4  13       71.21       46.73     26.19 o
  -2   4  13     3898.01     3887.41    127.63 o
   0   4  13     1932.51     1973.57     76.67 o
   2   4  13      504.71      555.43     66.26 o
   4   4  13     4664.87     4712.42    145.81 o
   6   4  13        1.17       28.64     29.50 o
   8   4  13      655.11      617.84     58.13 o
  10   4  13       66.32       74.91     46.65 o
  12   4  13      511.83      508.48     70.65 o
  14   4  13       38.25       53.02     45.16 o
  16   4  13        5.36       58.67     52.84 o
  18   4  13        4.88      -28.83     56.68 o
  20   4  13      150.95      110.57     76.30 o
 -21   5  13      262.37      318.46     88.87 o
 -19   5  13      560.96      574.40     99.09 o
 -17   5  13      135.90       18.16     60.58 o
 -15   5  13      214.62      196.38     52.39 o
 -13   5  13      884.09     1132.80    117.33 o
 -11   5  13       39.87       22.67     38.27 o
  -9   5  13       68.51       62.56     38.25 o
  -7   5  13     2467.81     2414.27    139.18 o
  -5   5  13      267.86      195.78     42.03 o
  -3   5  13     4437.89     3959.03    120.63 o
  -1   5  13     1050.86     1049.05     76.28 o
   1   5  13      179.56      206.66     40.62 o
   3   5  13     3703.61     3675.24    138.09 o
   5   5  13      234.20      269.60     60.31 o
   7   5  13        0.05      -23.54     32.12 o
   9   5  13     1790.65     1587.01    117.43 o
  11   5  13      772.68      851.23     91.12 o
  13   5  13      103.34      116.67     52.36 o
  15   5  13     1135.66     1480.61    120.39 o
  17   5  13      298.18      389.67     81.51 o
 -20   6  13      430.01      640.27     91.75 o
 -18   6  13        1.55       32.98     59.11 o
 -16   6  13      498.34      397.05     84.86 o
 -14   6  13      371.71      403.82     64.01 o
 -12   6  13      502.41      472.03     61.66 o
 -10   6  13      131.86       79.69     44.76 o
  -8   6  13      111.68       85.56     42.46 o
  -6   6  13      804.94      828.25     78.43 o
  -4   6  13      243.32      126.65     41.19 o
  -2   6  13     1153.29     1139.81     85.92 o
   0   6  13      631.46      592.33     79.36 o
   2   6  13       13.76       35.73     71.46 o
   4   6  13     1871.93     2115.47    329.83 o
   6   6  13        7.86       28.86     72.84 o
   8   6  13      856.16      713.11     88.51 o
  10   6  13      412.01      632.52    163.17 o
  12   6  13       60.10      127.81     59.13 o
  14   6  13      251.18      198.18     68.38 o
  16   6  13        9.83      116.31     96.97 o
 -17   7  13       97.33       -0.39     52.56 o
 -15   7  13        0.02       19.56     51.54 o
 -13   7  13      247.25      466.43     75.82 o
 -11   7  13      115.39      118.52     50.54 o
  -9   7  13      433.40      339.71     59.96 o
  -7   7  13      596.50      557.04     64.23 o
  -5   7  13        2.14      -18.99     52.37 o
  -3   7  13     1605.36     1694.12    151.45 o
  -1   7  13        0.46       43.98     52.79 o
   1   7  13      565.51      689.94    101.70 o
   3   7  13      383.09      414.35     81.89 o
   5   7  13      323.74      334.97     72.37 o
   7   7  13       60.01      107.37     58.56 o
   9   7  13       76.89      188.11     66.48 o
  11   7  13      258.37      431.09     79.95 o
  13   7  13        8.55       10.78     56.11 o
 -12   8  13       14.96      101.59     58.71 o
 -10   8  13      230.42      248.38     65.57 o
  -8   8  13        7.96      -36.60     47.90 o
  -6   8  13       11.21      -12.44     56.44 o
  -4   8  13      156.64      232.12     77.67 o
  -2   8  13      365.84      446.46    108.57 o
   0   8  13       37.31       42.77     60.75 o
   2   8  13       42.16       94.48     61.68 o
   4   8  13      380.01      375.36     81.58 o
   6   8  13        8.90      103.68     62.12 o
   8   8  13      124.42      187.87     74.42 o
  -3   9  13       97.16      177.44     74.13 o
  -1   9  13        4.57      -13.78     56.28 o
 -26   0  14        6.48      -79.43     89.33 o
 -24   0  14        0.07       36.63     84.99 o
 -22   0  14        3.72      -63.10     63.10 o
 -20   0  14        0.05       13.40     65.74 o
 -18   0  14      413.51      353.68     93.95 o
 -16   0  14     3719.32     3506.29    305.09 o
 -14   0  14      182.54      155.22     78.14 o
 -12   0  14      452.60      523.48     91.54 o
 -10   0  14     3062.15     3089.39    208.89 o
  -8   0  14      648.05      557.96    101.70 o
  -6   0  14     3174.34     3166.35    192.40 o
  -4   0  14     2649.71     2556.17    162.17 o
  -2   0  14      430.01      501.06     72.42 o
   0   0  14     3040.09     2894.28    166.29 o
   2   0  14       42.71      102.77     40.56 o
   4   0  14     1872.91     1863.33    125.08 o
   6   0  14     6646.45     6204.15    177.01 o
   8   0  14    14280.45    13459.74    533.22 o
  10   0  14       52.42       54.97     71.46 o
  12   0  14        0.39       50.36     60.16 o
  14   0  14     1745.36     1606.30    161.09 o
  16   0  14      100.57      100.39     77.45 o
  18   0  14      822.75      777.85    217.14 o
  20   0  14       25.95       63.22    134.68 o
 -25   1  14       10.06       13.26     55.79 o
 -23   1  14       61.21       81.29     60.37 o
 -21   1  14      120.23       98.13     58.77 o
 -19   1  14      339.78      307.36     65.18 o
 -17   1  14     5312.75     5112.82    230.89 o
 -15   1  14        6.66       51.54     49.06 o
 -13   1  14      378.95      424.79     69.83 o
 -11   1  14      582.68      505.73     70.10 o
  -9   1  14     2085.87     2082.02    119.62 o
  -7   1  14      209.31      219.95     71.46 o
  -5   1  14      885.56      906.03    106.01 o
  -3   1  14     8784.37     9043.52    266.09 o
  -1   1  14     2720.75     2808.49     88.20 o
   1   1  14     4488.45     4388.77    108.35 o
   3   1  14      793.06      728.74     46.50 o
   5   1  14       55.58       63.05     20.92 o
   7   1  14     8569.59     8252.58    192.81 o
   9   1  14       10.48        2.84     26.91 o
  11   1  14     1046.65      929.70     91.19 o
  13   1  14      201.66      205.73     57.13 o
  15   1  14      495.27      666.96     93.56 o
  17   1  14       48.42       24.09     61.21 o
  19   1  14       82.39      294.10    186.90 o
  21   1  14      170.05      280.35    178.66 o
 -24   2  14       61.18       56.92     71.36 o
 -22   2  14       57.93      -29.52    106.08 o
 -20   2  14        2.33      -60.96     60.96 o
 -18   2  14        2.16      -26.58     48.31 o
 -16   2  14     1565.58     1606.32    161.04 o
 -14   2  14      653.34      630.55     82.81 o
 -12   2  14        1.43      -38.36     38.36 o
 -10   2  14     3966.11     3924.70    151.87 o
  -8   2  14      527.40      622.97     71.64 o
  -6   2  14     1403.59     1378.03     94.96 o
  -4   2  14     1227.79     1213.00     80.93 o
  -2   2  14       16.35       57.67     28.07 o
   0   2  14      916.98     1085.83     52.34 o
   2   2  14      790.61      680.79     85.27 o
   4   2  14      912.15      863.51     50.53 o
   6   2  14      506.89      512.15     50.40 o
   8   2  14     5711.95     5480.10    118.12 o
  10   2  14        7.23       11.01     31.31 o
  12   2  14       28.66       51.61     40.47 o
  14   2  14      206.65      247.52     42.54 o
  16   2  14       55.31       10.30     45.19 o
  18   2  14      168.97      264.11     95.46 o
  20   2  14       10.66      272.11    178.66 o
 -23   3  14        0.94        3.59     60.64 o
 -21   3  14        7.25       13.95     68.62 o
 -19   3  14        8.03       19.42     94.63 o
 -17   3  14       95.57       61.29     52.63 o
 -15   3  14      467.34      624.58     85.75 o
 -13   3  14     1028.17     1226.77    202.56 o
 -11   3  14     2275.70     2276.63    142.07 o
  -9   3  14      303.76      227.33     40.87 o
  -7   3  14      411.54      342.25     41.27 o
  -5   3  14       42.13       12.26     28.14 o
  -3   3  14     3639.79     3623.03    126.67 o
  -1   3  14       27.37       -1.30     22.45 o
   1   3  14     2999.88     2870.04     84.07 o
   3   3  14       19.59       41.44     24.79 o
   5   3  14       15.83       20.22     25.98 o
   7   3  14       13.86      -20.52     23.13 o
   9   3  14      404.94      401.28    181.41 o
  11   3  14      275.91      149.80     49.99 o
  13   3  14       76.58       91.91     45.68 o
  15   3  14      426.31      551.60     97.38 o
  17   3  14        1.82       -8.68     46.00 o
  19   3  14        0.31      -50.75     73.55 o
 -22   4  14       61.95       58.08     69.56 o
 -20   4  14       43.53      -12.81    118.34 o
 -18   4  14        3.18      110.08     58.93 o
 -16   4  14       40.66       12.57     51.82 o
 -14   4  14        6.98      -27.20     48.93 o
 -12   4  14      385.12      314.04     62.41 o
 -10   4  14     4802.78     4971.89    186.86 o
  -8   4  14      410.43      361.38     39.39 o
  -6   4  14      227.68      222.88     34.25 o
  -4   4  14        3.59      -25.12     28.35 o
  -2   4  14      368.24      332.75     47.84 o
   0   4  14      383.13      420.02     50.19 o
   2   4  14     1795.92     1939.86    104.78 o
   4   4  14      183.48      188.65     42.50 o
   6   4  14      257.89      204.76     40.07 o
   8   4  14       10.65       38.79     31.31 o
  10   4  14       19.23        2.48     62.90 o
  12   4  14        9.59       -3.10     42.86 o
  14   4  14      498.94      658.90     93.11 o
  16   4  14        7.03       60.98     61.67 o
  18   4  14       36.95       39.65     62.47 o
 -21   5  14        6.65       12.34     72.88 o
 -19   5  14      141.81       50.53     76.05 o
 -17   5  14       27.14      -15.73     61.08 o
 -15   5  14       28.69       25.99     43.27 o
 -13   5  14        1.35       -3.75     36.34 o
 -11   5  14       19.82       -4.47     41.88 o
  -9   5  14     2102.29     1968.38    105.35 o
  -7   5  14      145.73      120.34     41.20 o
  -5   5  14       12.81      -27.01     38.53 o
  -3   5  14      296.02      248.38     47.43 o
  -1   5  14       44.79       -2.39     34.12 o
   1   5  14        3.35       39.98     40.89 o
   3   5  14     2274.71     2174.65    120.26 o
   5   5  14       70.63       34.05     39.20 o
   7   5  14      123.61      126.48     42.13 o
   9   5  14      286.58      219.15     83.74 o
  11   5  14      285.94      207.20     71.66 o
  13   5  14        2.12      -35.08     44.94 o
  15   5  14      115.36      201.95     84.53 o
  17   5  14       83.33       -3.84     57.07 o
 -18   6  14        6.52      -47.77     47.77 o
 -16   6  14       84.39      202.77     57.98 o
 -14   6  14       86.92      133.27     48.36 o
 -12   6  14        0.78      -12.68     77.62 o
 -10   6  14        2.83        7.80     43.20 o
  -8   6  14        0.08       37.81     37.15 o
  -6   6  14       67.18       55.84     40.54 o
  -4   6  14      309.17      209.83     47.75 o
  -2   6  14      272.04      292.08     63.31 o
   0   6  14        1.86      -39.92     78.70 o
   2   6  14        9.05       29.52    114.07 o
   4   6  14       28.10       36.95     49.83 o
   6   6  14       30.57      112.11     55.16 o
   8   6  14      219.25      262.38     66.25 o
  10   6  14       88.35       54.96    114.02 o
  12   6  14      115.54      180.02     64.92 o
  14   6  14       33.00       53.96     55.76 o
 -15   7  14       29.45       25.67     62.29 o
 -13   7  14       95.37       60.12     49.28 o
 -11   7  14       51.67       20.13     66.65 o
  -9   7  14       36.24       22.45     41.69 o
  -7   7  14       40.27       29.45     42.91 o
  -5   7  14      119.74       62.20     47.14 o
  -3   7  14      615.13      677.45    103.01 o
  -1   7  14        0.04      -15.40     74.21 o
   1   7  14      152.60      222.86     71.83 o
   3   7  14        1.72       30.52     54.75 o
   5   7  14      296.24      282.06     70.74 o
   7   7  14      488.13      486.82     81.98 o
   9   7  14        4.21       28.09     58.16 o
  11   7  14       39.08       53.49     64.43 o
 -12   8  14        1.83       75.91     57.16 o
 -10   8  14      186.75      213.96     71.35 o
  -8   8  14       15.79      -52.84     61.84 o
  -6   8  14      119.18       69.39     67.03 o
  -4   8  14        0.08       17.87     56.36 o
  -2   8  14      196.07      286.67     84.13 o
   0   8  14       29.01       73.72    108.57 o
   2   8  14       44.82       38.74     58.19 o
   4   8  14       11.13      -10.35     61.39 o
   6   8  14       12.23       96.08     63.62 o
 -25   1  15        2.92      -58.50     59.01 o
 -23   1  15       27.47      -45.63     45.63 o
 -21   1  15      175.46      128.67     61.63 o
 -19   1  15      309.59      250.13     89.66 o
 -17   1  15      609.59      662.55     89.34 o
 -15   1  15     1067.59      930.94     96.57 o
 -13   1  15      825.88      827.41    119.83 o
 -11   1  15      111.18       46.67     44.54 o
  -9   1  15      322.62      316.88     68.71 o
  -7   1  15      952.45      840.62    224.01 o
  -5   1  15     6464.85     6573.97    208.10 o
  -3   1  15      168.92      187.10     38.74 o
  -1   1  15      151.24       83.15     28.59 o
   1   1  15        6.98       17.44     23.55 o
   3   1  15      661.22      658.69     44.66 o
   5   1  15      185.47      188.76     26.65 o
   7   1  15      197.01      207.45     37.00 o
   9   1  15        1.40      -13.05     26.72 o
  11   1  15       67.88       31.60     28.19 o
  13   1  15      409.50      280.89     62.43 o
  15   1  15       31.74       78.29     59.85 o
  17   1  15        0.30      -33.73     60.92 o
  19   1  15       41.68       85.21    120.94 o
 -24   2  15        3.43      -60.54     60.54 o
 -22   2  15       65.21      -29.80     52.97 o
 -20   2  15      277.13      166.43     81.34 o
 -18   2  15       82.66        2.21     54.23 o
 -16   2  15        6.20       -7.64     50.39 o
 -14   2  15        2.90       -3.72     48.54 o
 -12   2  15      420.68      401.99     67.17 o
 -10   2  15     1483.04     1432.43    119.95 o
  -8   2  15       73.70       40.01     42.16 o
  -6   2  15     4680.71     4535.28    189.14 o
  -4   2  15     1462.77     1513.58     81.28 o
  -2   2  15     1928.82     1769.53     79.65 o
   0   2  15     1479.59     1570.95     62.65 o
   2   2  15      105.74       97.33     23.67 o
   4   2  15      171.59      195.63     30.31 o
   6   2  15     1820.80     1836.26     68.04 o
   8   2  15     1345.11     1267.54     82.91 o
  10   2  15        8.92      -23.72     38.46 o
  12   2  15       15.59        8.48     33.49 o
  14   2  15       56.87       44.73     36.15 o
  16   2  15       19.40      -58.98     58.98 o
  18   2  15      219.57      306.66    105.55 o
  20   2  15       23.23      101.70    159.42 o
 -23   3  15        0.06       10.46     58.99 o
 -21   3  15       11.72        5.98     58.16 o
 -19   3  15       71.11       78.78     59.43 o
 -17   3  15     1231.44     1054.95    110.06 o
 -15   3  15      312.66      316.40     70.46 o
 -13   3  15       90.57       56.75     97.60 o
 -11   3  15     1830.09     1925.21    132.37 o
  -9   3  15      103.91      131.95     36.69 o
  -7   3  15     4781.28     4972.01    130.06 o
  -5   3  15     3720.79     3755.48    235.26 o
  -3   3  15     4605.92     4506.84    113.69 o
  -1   3  15       10.04       37.68     28.07 o
   1   3  15     4202.49     4195.42    132.18 o
   3   3  15      221.59      222.45     54.95 o
   5   3  15     1306.40     1376.26     70.01 o
   7   3  15      893.12      808.31     52.01 o
   9   3  15      671.71      693.16     79.91 o
  11   3  15       36.57       41.72     43.52 o
  13   3  15      218.99      172.83     53.80 o
  15   3  15       13.33       19.76     45.69 o
  17   3  15      582.20      654.58    206.14 o
  19   3  15       16.82       83.77     93.63 o
 -22   4  15      257.98      301.78     91.74 o
 -20   4  15      263.03      319.02     89.02 o
 -18   4  15      301.16      224.06     73.57 o
 -16   4  15      603.74      752.29     99.44 o
 -14   4  15      405.69      498.21    116.44 o
 -12   4  15      236.10      234.78     57.22 o
 -10   4  15        2.80       -5.64     51.18 o
  -8   4  15      582.42      591.60     59.30 o
  -6   4  15     4670.05     4557.80    112.94 o
  -4   4  15     1782.21     1893.18    127.63 o
  -2   4  15       81.43       59.43     29.54 o
   0   4  15      475.51      464.94     42.68 o
   2   4  15        6.93      -27.69     27.69 o
   4   4  15       96.79      123.23     39.71 o
   6   4  15      211.21      209.33     55.14 o
   8   4  15     1513.91     1413.77    115.08 o
  10   4  15       64.62       -0.42     41.01 o
  12   4  15      404.46      319.75     64.81 o
  14   4  15        7.30      -25.10     43.95 o
  16   4  15       26.23        4.22     51.12 o
  18   4  15      292.84      453.35    126.02 o
 -21   5  15      105.05      164.52     83.45 o
 -19   5  15      254.14      263.40    171.14 o
 -17   5  15      592.78      615.40     90.10 o
 -15   5  15      222.87      131.70     51.34 o
 -13   5  15     1555.08     1576.17    103.43 o
 -11   5  15      610.12      610.78     67.05 o
  -9   5  15       29.99       49.20     38.43 o
  -7   5  15      302.42      292.99     50.74 o
  -5   5  15      431.40      491.48     56.52 o
  -3   5  15      625.39      642.10     86.18 o
  -1   5  15      166.06       98.20     43.56 o
   1   5  15     2812.26     2833.71    133.40 o
   3   5  15       14.24       32.46     37.97 o
   5   5  15      957.89      869.98     78.84 o
   7   5  15      288.12      265.36     51.61 o
   9   5  15       37.34       44.68     47.68 o
  11   5  15      224.86      204.87     61.77 o
  13   5  15        0.20      -75.19     75.19 o
  15   5  15        1.36       75.50     59.25 o
 -18   6  15      306.71      256.42     72.41 o
 -16   6  15      256.74      366.19     71.39 o
 -14   6  15      222.21      161.94     51.56 o
 -12   6  15      208.49      173.98     53.19 o
 -10   6  15      603.22      540.08     64.92 o
  -8   6  15       26.15        4.60     39.30 o
  -6   6  15      200.72      292.83     57.59 o
  -4   6  15      114.07      118.72     55.44 o
  -2   6  15        0.05       32.67     45.77 o
   0   6  15      837.31      947.71    107.54 o
   2   6  15       55.35        7.70     71.46 o
   4   6  15       63.81       66.52     55.36 o
   6   6  15       76.09      152.03     68.71 o
   8   6  15      379.55      432.40     60.12 o
  10   6  15      328.62      236.60     69.68 o
  12   6  15      842.98      843.90    101.96 o
  14   6  15      390.95      469.47    150.82 o
 -15   7  15       45.79      -72.60     72.60 o
 -13   7  15      336.68      301.38     68.04 o
 -11   7  15        7.30        1.50     45.51 o
  -9   7  15       59.43       27.76     45.16 o
  -7   7  15      125.86       88.82     54.16 o
  -5   7  15       88.13      124.10     61.45 o
  -3   7  15       54.14      -27.99     53.42 o
  -1   7  15      204.47      230.49     73.30 o
   1   7  15      566.64      490.29     91.28 o
   3   7  15       96.76      100.48     58.47 o
   5   7  15      195.65      155.92     64.31 o
   7   7  15      934.98     1173.37     95.46 o
   9   7  15       30.36      102.70     62.82 o
  11   7  15      643.52      614.64    100.82 o
 -10   8  15       64.79       71.67     87.95 o
  -8   8  15      342.24      261.11     87.46 o
  -6   8  15      497.99      423.03    160.79 o
  -4   8  15       28.61       49.00     82.46 o
  -2   8  15      622.79      574.21    103.64 o
   0   8  15      962.74     1213.99    139.77 o
   2   8  15        1.59        4.44     56.19 o
   4   8  15      305.26      379.35     80.93 o
   6   8  15       12.85      -21.73     80.52 o
 -24   0  16       91.99      143.77    101.04 o
 -22   0  16       31.69       74.89     79.79 o
 -20   0  16      250.19      278.35    100.32 o
 -18   0  16      321.36      120.94     81.13 o
 -16   0  16       14.72      -16.49     56.41 o
 -14   0  16     1508.00     1443.00    186.90 o
 -12   0  16     3518.99     3520.92    239.13 o
 -10   0  16     2330.61     1924.00    195.15 o
  -8   0  16      178.02      299.59     82.46 o
  -6   0  16     6015.39     6154.05    291.35 o
  -4   0  16     3279.28     3892.58    548.34 o
  -2   0  16      946.92      924.70    199.27 o
   0   0  16     3998.30     4083.15    143.18 o
   2   0  16      934.00      874.27    103.06 o
   4   0  16     3704.01     3867.78    131.14 o
   6   0  16     1727.97     1652.75     98.27 o
   8   0  16     7892.56     6580.07    343.57 o
  10   0  16     2405.44     1965.23    211.64 o
  12   0  16     1816.95     1432.00    195.15 o
  14   0  16       35.22      -27.53     61.20 o
  16   0  16        1.55       -7.97     77.45 o
  18   0  16      357.59      434.27    184.15 o
  20   0  16       75.72       54.97    126.43 o
 -25   1  16       12.16      -12.26     63.68 o
 -23   1  16        0.46       41.55     58.15 o
 -21   1  16      133.24      141.47     63.60 o
 -19   1  16      765.39      845.21    103.79 o
 -17   1  16      254.75      255.48     79.07 o
 -15   1  16      786.39      800.96    105.33 o
 -13   1  16     4486.08     4802.66    224.37 o
 -11   1  16       88.14      137.80     57.11 o
  -9   1  16      982.65      881.77     94.70 o
  -7   1  16     2571.88     2558.85    283.10 o
  -5   1  16     1185.13     1211.80    124.46 o
  -3   1  16      820.33      784.47     67.03 o
  -1   1  16       24.88       32.79     26.88 o
   1   1  16        0.25       21.24     25.95 o
   3   1  16     1068.70     1302.42     60.30 o
   5   1  16     3563.74     3560.77     89.58 o
   7   1  16       51.56       36.08     25.25 o
   9   1  16       67.78      120.13     32.80 o
  11   1  16     1746.18     1815.61    148.67 o
  13   1  16      280.94      207.26     59.45 o
  15   1  16     1108.38     1073.01    134.50 o
  17   1  16      280.90      248.22     83.71 o
  19   1  16        4.33      156.67    162.17 o
 -24   2  16       92.47       29.93    107.61 o
 -22   2  16      118.79      106.04     70.49 o
 -20   2  16     1234.11     1142.57    120.39 o
 -18   2  16       19.88      621.65    395.30 o
 -16   2  16        5.01       -4.78     49.31 o
 -14   2  16     1156.48     1352.53    124.44 o
 -12   2  16     1198.05     1098.99    100.42 o
 -10   2  16     2442.11     2638.91    144.73 o
  -8   2  16      170.02      156.48     60.85 o
  -6   2  16     3962.84     3963.02    166.50 o
  -4   2  16      435.16      471.36     50.09 o
  -2   2  16     2311.97     2126.74     91.06 o
   0   2  16      341.09      335.43     35.74 o
   2   2  16      684.68      644.65     74.64 o
   4   2  16     4750.83     4743.03    109.11 o
   6   2  16       31.43        0.93     22.92 o
   8   2  16       61.71       38.45     42.12 o
  10   2  16        2.38      -18.70     49.11 o
  12   2  16     1135.81     1237.33     91.02 o
  14   2  16       18.19       89.64     65.68 o
  16   2  16        6.37       15.17     74.35 o
  18   2  16      272.93      368.52    127.81 o
 -23   3  16       22.15       47.74     77.50 o
 -21   3  16        6.60      -36.96     54.42 o
 -19   3  16        0.98       31.25     91.76 o
 -17   3  16      200.55      159.09     68.02 o
 -15   3  16       30.94      161.50    151.75 o
 -13   3  16      369.81      438.30     73.42 o
 -11   3  16      366.40      408.07     72.08 o
  -9   3  16      292.04      266.62     43.10 o
  -7   3  16     1649.93     1773.78     92.55 o
  -5   3  16       59.87       69.88     34.52 o
  -3   3  16        2.31        7.08     25.97 o
  -1   3  16      237.53      294.45     36.72 o
   1   3  16      403.27      329.41     43.79 o
   3   3  16      198.59      110.68     36.76 o
   5   3  16     1390.28     1445.55     70.63 o
   7   3  16      459.02      457.92     42.20 o
   9   3  16        4.21        7.25     42.23 o
  11   3  16      146.40      149.32     55.34 o
  13   3  16       16.90      -53.45     53.45 o
  15   3  16        1.94        9.59     76.26 o
  17   3  16      185.91      277.43    103.20 o
 -22   4  16       90.86        1.43     72.87 o
 -20   4  16       21.26       70.20    203.39 o
 -18   4  16       20.66      -21.28     76.61 o
 -16   4  16      533.58      493.43     88.38 o
 -14   4  16      268.26      255.12     66.35 o
 -12   4  16      353.17      447.88     72.42 o
 -10   4  16      406.25      408.30     67.66 o
  -8   4  16      537.93      499.68     46.21 o
  -6   4  16      672.38      699.28     60.90 o
  -4   4  16       70.34       96.59     38.09 o
  -2   4  16      134.60      151.62     34.35 o
   0   4  16       10.80       25.95     42.76 o
   2   4  16       69.84      109.05     35.36 o
   4   4  16      556.89      643.32     75.83 o
   6   4  16      181.82      164.16     39.79 o
   8   4  16      532.43      508.22     56.13 o
  10   4  16       10.57       24.49     52.79 o
  12   4  16       26.16       63.27     51.48 o
  14   4  16      101.79      129.26     60.23 o
  16   4  16       33.25       60.14     53.92 o
 -19   5  16       19.82      -50.39     63.52 o
 -17   5  16      174.61      168.67     67.31 o
 -15   5  16       19.09       75.98     54.79 o
 -13   5  16      602.45      597.10     70.39 o
 -11   5  16        2.39        3.59     38.23 o
  -9   5  16        1.77       12.15     38.17 o
  -7   5  16      264.45      247.86     50.25 o
  -5   5  16      123.27      130.23     45.44 o
  -3   5  16      193.39      277.61    104.30 o
  -1   5  16       10.41        3.01     37.36 o
   1   5  16       94.57      166.64     45.55 o
   3   5  16      243.57      321.95     58.24 o
   5   5  16       18.46       30.29     67.34 o
   7   5  16      497.95      490.39     62.66 o
   9   5  16       95.14      140.82     56.40 o
  11   5  16      250.84      334.75     72.36 o
  13   5  16        1.23        2.83     52.03 o
  15   5  16       15.24       80.57     76.00 o
 -18   6  16      354.85      388.07    139.25 o
 -16   6  16       62.23      141.37     57.93 o
 -14   6  16        9.69       36.89     45.69 o
 -12   6  16       38.58        6.51     42.78 o
 -10   6  16       43.55       39.51     39.25 o
  -8   6  16      191.43       66.20     46.43 o
  -6   6  16      134.64      111.48     52.74 o
  -4   6  16       45.30       38.40     50.66 o
  -2   6  16       70.97      112.07     65.58 o
   0   6  16        0.15       -1.97     49.31 o
   2   6  16       17.71       69.32     56.72 o
   4   6  16      163.47      139.40     61.83 o
   6   6  16       54.97      127.69     57.11 o
   8   6  16        2.07       15.93     39.79 o
  10   6  16       27.01      112.82     62.62 o
  12   6  16       73.15      136.82     63.25 o
 -13   7  16       16.15       44.78     53.08 o
 -11   7  16      430.14      587.88    125.11 o
  -9   7  16        0.96       19.09     51.08 o
  -7   7  16       54.86       48.02     50.48 o
  -5   7  16      402.95      438.27     80.54 o
  -3   7  16       49.33      -50.82     50.82 o
  -1   7  16      185.35      244.69     75.72 o
   1   7  16       15.28       21.00     93.45 o
   3   7  16       86.85      112.31     81.08 o
   5   7  16      183.53      100.86     63.78 o
   7   7  16      560.47      522.95     73.34 o
   9   7  16      355.51      356.00     77.32 o
  -8   8  16       22.18       32.74     70.09 o
  -6   8  16      156.22      173.16     84.39 o
  -4   8  16       13.22       11.63     62.61 o
  -2   8  16      211.90      252.39     87.14 o
   0   8  16      119.03      304.28     86.51 o
   2   8  16        0.34      -20.59     63.14 o
 -23   1  17       25.31       65.92     68.41 o
 -21   1  17        5.78       93.02     61.09 o
 -19   1  17      377.47      277.49     76.82 o
 -17   1  17       14.48       -7.75     48.15 o
 -15   1  17       43.11        2.64     66.75 o
 -13   1  17      180.57      158.00     61.38 o
 -11   1  17        3.64       34.46     48.76 o
  -9   1  17     1239.36     1167.15    213.01 o
  -7   1  17      409.64      414.69     63.50 o
  -5   1  17        6.73       19.87     38.41 o
  -3   1  17      357.68      299.35     41.80 o
  -1   1  17      237.79      278.54     40.26 o
   1   1  17      137.04       66.14     30.92 o
   3   1  17      164.05      219.85     36.26 o
   5   1  17     1405.55     1412.51     60.93 o
   7   1  17       79.81       71.47     23.62 o
   9   1  17        6.83      -16.49     28.37 o
  11   1  17      156.93       46.91     59.25 o
  13   1  17        7.14       74.10     49.52 o
  15   1  17      216.85      287.59     67.13 o
  17   1  17       30.34       43.98    126.43 o
  19   1  17       17.65      -71.46    129.18 o
 -22   2  17        9.97       29.82     88.66 o
 -20   2  17      217.48      277.92    109.41 o
 -18   2  17       97.72        7.04     75.51 o
 -16   2  17      152.83      151.48     65.08 o
 -14   2  17      258.80      211.32     65.50 o
 -12   2  17       95.20       59.97     48.21 o
 -10   2  17     6664.84     6564.73    240.90 o
  -8   2  17      590.30      552.81    113.45 o
  -6   2  17     1737.68     1834.16     97.20 o
  -4   2  17      376.21      360.84     47.73 o
  -2   2  17      948.35      792.42     59.90 o
   0   2  17      540.55      647.61     86.14 o
   2   2  17     1016.51     1124.03     66.72 o
   4   2  17     1505.63     1427.86     67.48 o
   6   2  17      746.86      727.25     49.11 o
   8   2  17      282.21      224.19     61.83 o
  10   2  17      260.61      257.86     48.76 o
  12   2  17       57.34       50.88     37.93 o
  14   2  17      542.45      745.13    164.91 o
  16   2  17       59.07      127.66     88.65 o
  18   2  17       31.63       56.60     90.70 o
 -23   3  17       80.52      283.10    233.63 o
 -21   3  17      108.92       63.39     64.60 o
 -19   3  17       37.99      104.48     64.61 o
 -17   3  17        5.13       66.07     60.07 o
 -15   3  17      455.19      493.02     86.05 o
 -13   3  17        5.34       83.41     53.34 o
 -11   3  17       57.14      137.69     38.95 o
  -9   3  17      613.92      609.09     60.06 o
  -7   3  17     2636.25     2546.66    160.70 o
  -5   3  17       88.12       45.95     33.07 o
  -3   3  17      804.41      777.83     54.73 o
  -1   3  17       12.04      -22.34     29.69 o
   1   3  17       24.13       45.54     29.96 o
   3   3  17     1240.71     1196.91    116.41 o
   5   3  17      991.83     1019.57    102.51 o
   7   3  17        5.51       29.67     26.04 o
   9   3  17      220.94      217.68     56.44 o
  11   3  17       56.64       69.86     48.26 o
  13   3  17       29.11        4.93     44.93 o
  15   3  17      296.49      374.55    107.25 o
  17   3  17      146.75      105.29     93.75 o
 -20   4  17      853.61     1125.53    168.77 o
 -18   4  17        2.82      -20.46     59.02 o
 -16   4  17      694.63      991.57    177.35 o
 -14   4  17      763.55      949.71     98.33 o
 -12   4  17      252.23      179.46     63.64 o
 -10   4  17     1825.74     1646.95    120.21 o
  -8   4  17      352.66      191.81     78.15 o
  -6   4  17       35.58        7.05     30.46 o
  -4   4  17       82.79       92.72     38.73 o
  -2   4  17     2271.08     2150.30    100.64 o
   0   4  17      249.46      270.98     45.00 o
   2   4  17      237.80      270.63     45.15 o
   4   4  17      695.31      668.38     68.72 o
   6   4  17        8.11        6.52     30.07 o
   8   4  17      402.33      563.39     72.54 o
  10   4  17       22.26       26.64     50.08 o
  12   4  17       16.36       67.91     50.44 o
  14   4  17      737.71      752.29     92.89 o
  16   4  17       51.90      300.22    163.54 o
 -19   5  17        1.75      -35.51     60.20 o
 -17   5  17      274.10      227.12     69.82 o
 -15   5  17        0.33       -9.20     42.74 o
 -13   5  17       64.00       93.36     43.62 o
 -11   5  17        0.23      -38.11     38.11 o
  -9   5  17      592.45      601.45     75.27 o
  -7   5  17     1141.07     1080.76     89.27 o
  -5   5  17        5.53      -41.25     41.25 o
  -3   5  17     1617.16     1722.01    206.33 o
  -1   5  17        8.62        1.30     40.26 o
   1   5  17      526.82      599.58     84.50 o
   3   5  17      379.22      517.60     79.40 o
   5   5  17       73.88       52.75     48.76 o
   7   5  17      866.57      900.37     95.61 o
   9   5  17      166.72      111.30     65.09 o
  11   5  17      180.66      113.10     57.38 o
  13   5  17       43.81      114.47     62.04 o
 -16   6  17      183.52      258.57     65.39 o
 -14   6  17      639.65      695.59     80.78 o
 -12   6  17       13.12      -29.57     42.22 o
 -10   6  17      191.06      236.84     53.95 o
  -8   6  17      171.05      153.91     88.07 o
  -6   6  17       23.81       38.28     52.72 o
  -4   6  17      104.78      109.41     55.99 o
  -2   6  17      584.30      557.20     81.95 o
   0   6  17        0.00       -6.01     50.77 o
   2   6  17      145.99       99.94     60.47 o
   4   6  17      360.28      459.96    131.93 o
   6   6  17       33.34      -53.10     61.84 o
   8   6  17      177.64      245.92     99.18 o
  10   6  17      164.30      277.59     72.12 o
 -13   7  17      140.33      153.21    160.83 o
 -11   7  17      120.54       57.21     63.82 o
  -9   7  17      168.90      125.35     58.75 o
  -7   7  17       13.01      -44.38     44.38 o
  -5   7  17       72.79       59.54     55.21 o
  -3   7  17     1338.26     1342.21    207.52 o
  -1   7  17       37.45       52.87     59.95 o
   1   7  17      433.41      583.93    107.19 o
   3   7  17      219.71      180.01    104.45 o
   5   7  17        4.91       99.19     75.59 o
   7   7  17       29.37        8.55     55.85 o
  -2   8  17      166.59      104.45    104.45 o
 -22   0  18        0.40       12.67     78.59 o
 -20   0  18      289.50      302.34    120.94 o
 -18   0  18      113.79      250.12    107.19 o
 -16   0  18      898.86      599.19    137.43 o
 -14   0  18      183.85      241.87    104.45 o
 -12   0  18      947.44      890.54    148.42 o
 -10   0  18     4738.37     4329.00    266.61 o
  -8   0  18     1027.21     1022.47    148.42 o
  -6   0  18        3.04       31.25     53.83 o
  -4   0  18       68.69       48.36     50.52 o
  -2   0  18      463.09      363.63     75.43 o
   0   0  18       64.20       53.57     39.13 o
   2   0  18      339.66      326.15     61.76 o
   4   0  18      802.27      754.98     79.48 o
   6   0  18      463.57      441.94     80.84 o
   8   0  18      683.96      680.42    166.29 o
  10   0  18       12.61       68.71     71.46 o
  12   0  18      856.01      951.00    167.66 o
  14   0  18     1140.00     1236.84    412.29 o
  16   0  18       99.02      141.23    153.92 o
  18   0  18      201.96      247.37    173.16 o
 -23   1  18      426.88      505.20    102.03 o
 -21   1  18      305.45      431.01     88.70 o
 -19   1  18       25.45      -47.78     47.78 o
 -17   1  18      677.13      946.13    244.38 o
 -15   1  18      633.31      641.17     99.12 o
 -13   1  18     2138.25     1902.34    149.31 o
 -11   1  18      336.12      427.09    129.18 o
  -9   1  18     4225.44     4013.61    179.71 o
  -7   1  18      616.42      592.46     73.95 o
  -5   1  18      124.50       82.25     41.58 o
  -3   1  18     1325.08     1460.93     81.98 o
  -1   1  18       10.45       41.25     30.23 o
   1   1  18     3497.33     3241.29     93.72 o
   3   1  18     1162.95     1227.68     62.28 o
   5   1  18      696.24      620.32     54.21 o
   7   1  18      872.07     1080.68     57.51 o
   9   1  18      588.56      584.88     57.56 o
  11   1  18      309.48      295.36     82.58 o
  13   1  18      121.65       68.29     52.02 o
  15   1  18      482.59      569.39     89.08 o
  17   1  18        0.22       34.00     82.46 o
 -22   2  18        0.67       -9.34     58.76 o
 -20   2  18       65.58       56.60     61.15 o
 -18   2  18      162.18       61.82     56.96 o
 -16   2  18     1023.94     1003.72    284.52 o
 -14   2  18        2.03       18.65     49.20 o
 -12   2  18       10.77      -43.70     43.70 o
 -10   2  18      624.17      622.08    137.56 o
  -8   2  18      417.22      396.17     69.23 o
  -6   2  18      575.23      657.46     67.44 o
  -4   2  18      513.85      570.75     56.88 o
  -2   2  18       18.25       42.27     31.64 o
   0   2  18     1248.57     1318.07     86.43 o
   2   2  18       97.33       86.97     34.51 o
   4   2  18      269.67      270.51     36.88 o
   6   2  18        0.62       27.67     24.60 o
   8   2  18     1857.51     2023.60    241.15 o
  10   2  18      401.88      361.47     53.69 o
  12   2  18      410.20      344.99    158.04 o
  14   2  18      380.51      576.27    138.80 o
  16   2  18       17.57      -74.74     74.74 o
 -21   3  18      163.55      133.44     70.99 o
 -19   3  18      144.85      133.97     68.80 o
 -17   3  18      204.92      168.96     96.87 o
 -15   3  18       67.00        0.50     54.30 o
 -13   3  18       16.44      -46.38     57.09 o
 -11   3  18       14.23      -24.76     33.75 o
  -9   3  18      830.29      845.37     78.15 o
  -7   3  18        0.06        3.88     35.56 o
  -5   3  18      168.51      173.35     42.30 o
  -3   3  18     1325.26     1268.53     77.73 o
  -1   3  18        0.71      -26.79     29.35 o
   1   3  18     1331.79     1275.29     83.00 o
   3   3  18       51.34       50.97     33.21 o
   5   3  18      513.08      464.73     52.52 o
   7   3  18      250.69      251.83     48.55 o
   9   3  18      469.91      562.67     69.75 o
  11   3  18       31.04       18.61     46.62 o
  13   3  18      111.76       67.34     77.28 o
  15   3  18      258.82      353.05    188.28 o
 -20   4  18       18.09      -39.17     62.01 o
 -18   4  18        0.01       19.83     64.06 o
 -16   4  18       48.61       28.94     51.55 o
 -14   4  18       16.31      -48.83     48.83 o
 -12   4  18        2.77       34.45     50.14 o
 -10   4  18      223.73      209.49     59.18 o
  -8   4  18        0.00        2.65     38.66 o
  -6   4  18     1078.04     1249.21     85.69 o
  -4   4  18      771.24      679.28     66.19 o
  -2   4  18        4.68       11.00     32.85 o
   0   4  18       87.47       64.56     41.09 o
   2   4  18      153.30       96.31     38.30 o
   4   4  18      698.97      584.71     60.65 o
   6   4  18        4.04        3.05     35.70 o
   8   4  18      610.34      648.88     64.73 o
  10   4  18       31.14       29.81     90.70 o
  12   4  18       27.72       -9.83     48.14 o
  14   4  18      128.48      241.36     96.51 o
 -17   5  18       26.55       19.88     59.68 o
 -15   5  18       69.67      -15.04     48.13 o
 -13   5  18      149.99      100.46     49.25 o
 -11   5  18      180.76      112.46     47.73 o
  -9   5  18      183.64      185.73     78.55 o
  -7   5  18        5.58       62.73     49.15 o
  -5   5  18      676.45      804.68    118.40 o
  -3   5  18       78.99       48.68     45.81 o
  -1   5  18      112.90       59.26     59.15 o
   1   5  18      145.79      180.94     50.59 o
   3   5  18      197.89      246.55     56.67 o
   5   5  18        3.38      -24.18    107.19 o
   7   5  18      145.87      147.72     48.52 o
   9   5  18       90.34      194.67     74.21 o
  11   5  18        1.90       64.45     56.07 o
  13   5  18       34.59       91.54     56.73 o
 -14   6  18      198.34      254.07     64.75 o
 -12   6  18        8.28       54.46     58.71 o
 -10   6  18        8.56       -6.21     49.64 o
  -8   6  18        1.89        6.33     53.86 o
  -6   6  18       23.96       26.74     53.86 o
  -4   6  18      202.20      238.83     64.85 o
  -2   6  18       23.02      -18.69     49.02 o
   0   6  18      484.89      514.25     88.39 o
   2   6  18        2.73      -74.21     74.21 o
   4   6  18       93.01       95.27     57.31 o
   6   6  18       56.13       10.02     45.89 o
   8   6  18      150.51      218.95     53.32 o
  10   6  18        1.63      -20.65     58.44 o
 -11   7  18        0.20      -34.81     86.59 o
  -9   7  18        8.83       31.21     57.94 o
  -7   7  18       57.74       53.57    116.81 o
  -5   7  18      119.60      175.36     67.16 o
  -3   7  18       42.99       76.72     65.08 o
  -1   7  18       93.55       68.21     63.35 o
   1   7  18      253.72      469.36    127.81 o
   3   7  18        4.34       88.76     93.45 o
   5   7  18       30.95       32.41     64.05 o
 -21   1  19        0.91      -49.77     49.77 o
 -19   1  19       64.13       29.92     61.47 o
 -17   1  19      106.64        8.65     58.68 o
 -15   1  19       34.28       82.64     57.92 o
 -13   1  19     1212.62     1195.72    210.27 o
 -11   1  19      199.63      164.71     65.09 o
  -9   1  19      291.64      297.74     92.08 o
  -7   1  19      162.81      140.70     73.08 o
  -5   1  19      699.59      775.84     76.68 o
  -3   1  19       37.88       16.69     36.03 o
  -1   1  19      455.95      497.31     51.60 o
   1   1  19      469.85      528.74     47.14 o
   3   1  19       51.98       39.24     27.55 o
   5   1  19       92.95       70.10     28.21 o
   7   1  19      239.08      126.37     34.91 o
   9   1  19        5.82       -3.89     78.33 o
  11   1  19        3.29      -26.94     59.25 o
  13   1  19       13.36      -37.16     49.41 o
  15   1  19       74.46       91.41     68.54 o
 -22   2  19       38.08       48.26     71.68 o
 -20   2  19       50.43       28.57     62.07 o
 -18   2  19       50.08       32.08    105.16 o
 -16   2  19       12.23      -43.74     43.74 o
 -14   2  19      177.35      156.34     62.52 o
 -12   2  19        1.11       23.87     50.77 o
 -10   2  19     1447.83     1477.15    119.60 o
  -8   2  19       17.02        0.56     37.29 o
  -6   2  19      834.41      803.34     70.85 o
  -4   2  19       72.29       15.88     33.89 o
  -2   2  19      459.76      478.19     56.61 o
   0   2  19      955.39     1034.64     71.09 o
   2   2  19       57.36       26.60     27.77 o
   4   2  19       95.89       71.26     29.06 o
   6   2  19       12.87       26.11     45.76 o
   8   2  19      115.05       93.15     44.90 o
  10   2  19      372.64      336.79     78.04 o
  12   2  19      108.43      148.82     81.35 o
  14   2  19      129.51      156.97     95.73 o
  16   2  19       85.60      100.50     91.00 o
 -21   3  19       80.22      203.77    209.34 o
 -19   3  19      152.54      175.80     73.84 o
 -17   3  19      236.89      233.97    110.70 o
 -15   3  19        9.07       66.83     55.75 o
 -13   3  19      716.54      866.73     95.87 o
 -11   3  19       48.36       76.25     53.86 o
  -9   3  19      788.47      897.75    121.40 o
  -7   3  19       57.42       66.10     38.78 o
  -5   3  19      619.30      654.73     65.46 o
  -3   3  19       11.28       21.53     32.16 o
  -1   3  19       11.32       15.14     38.89 o
   1   3  19     1738.70     1587.35    154.89 o
   3   3  19      141.83      154.03     39.40 o
   5   3  19       95.42      126.80     34.06 o
   7   3  19       25.20       39.63     29.75 o
   9   3  19       93.27       40.34     59.39 o
  11   3  19      460.65      459.98     86.58 o
  13   3  19        0.84       71.56     77.16 o
  15   3  19       28.45      122.36     82.86 o
 -18   4  19       46.03       29.29     65.65 o
 -16   4  19      195.12      192.93     96.16 o
 -14   4  19      141.13      143.02     78.95 o
 -12   4  19      323.00      374.14    106.82 o
 -10   4  19      261.26      218.05     66.00 o
  -8   4  19       44.02       21.89     48.58 o
  -6   4  19      725.06      876.36    103.02 o
  -4   4  19      113.58       69.75     44.15 o
  -2   4  19      948.61     1025.08     75.46 o
   0   4  19     1294.97     1404.44     84.96 o
   2   4  19       10.67       -4.83     33.47 o
   4   4  19      418.26      448.97     57.98 o
   6   4  19        1.37       14.35     36.72 o
   8   4  19      274.49      298.60     70.66 o
  10   4  19        0.22       39.25     54.15 o
  12   4  19      532.68      535.44     86.04 o
 -17   5  19      455.39      472.51     76.65 o
 -15   5  19       54.81       68.61     53.36 o
 -13   5  19      578.29      603.74     87.86 o
 -11   5  19        0.64      -48.08     48.08 o
  -9   5  19      323.59      344.86     76.38 o
  -7   5  19      158.91      182.80     60.23 o
  -5   5  19      443.31      398.01     84.99 o
  -3   5  19       26.92       34.85     46.70 o
  -1   5  19       16.70        9.72     41.66 o
   1   5  19      620.98      587.50     97.20 o
   3   5  19        8.49       29.98     52.79 o
   5   5  19      575.39      576.28     70.69 o
   7   5  19      118.32      -26.14     41.51 o
   9   5  19       12.22      -11.96     57.44 o
  11   5  19      766.61      833.11    102.12 o
 -14   6  19       82.31      106.77     67.19 o
 -12   6  19      157.02       67.94     66.25 o
 -10   6  19      154.70      124.58     85.73 o
  -8   6  19      259.36       95.33     59.94 o
  -6   6  19     1255.84     1169.38    120.34 o
  -4   6  19       40.87       33.75     56.19 o
  -2   6  19      165.77      171.20     85.98 o
   0   6  19      688.76      654.01    102.51 o
   2   6  19        2.59       46.64     59.41 o
   4   6  19       65.53       51.28     61.83 o
   6   6  19        2.86      -19.65     58.21 o
   8   6  19      665.80      698.73     77.76 o
  -7   7  19      210.50      161.95     70.67 o
  -5   7  19      153.28      187.41     71.32 o
  -3   7  19        8.25       23.18     79.71 o
  -1   7  19        0.15        5.09     65.31 o
   1   7  19      345.80      316.71    114.07 o
 -22   0  20       35.22      -68.71     87.95 o
 -20   0  20      463.14       96.20     98.95 o
 -18   0  20       18.51       -2.75     82.46 o
 -16   0  20       30.48      -71.46     71.46 o
 -14   0  20     1171.60      904.28    162.17 o
 -12   0  20     2473.80     2220.84    233.63 o
 -10   0  20        4.03       90.70     74.21 o
  -8   0  20      687.93      614.45    141.55 o
  -6   0  20      256.02      387.94     87.73 o
  -4   0  20       76.35      115.83     60.07 o
  -2   0  20       31.60       16.74     66.14 o
   0   0  20     1723.61     1864.44    147.92 o
   2   0  20      112.90      153.30     47.74 o
   4   0  20      552.74      588.14     68.30 o
   6   0  20      180.14      144.87     89.86 o
   8   0  20        7.01       57.72     79.71 o
  10   0  20     1493.54     1577.68    211.64 o
  12   0  20     1352.10      929.02    181.41 o
  14   0  20       65.58      -71.32     71.32 o
 -21   1  20       22.36      -23.99    112.69 o
 -19   1  20      229.08      257.72     86.47 o
 -17   1  20        0.77        4.01     56.72 o
 -15   1  20       11.70        2.46     55.46 o
 -13   1  20     1252.03     1528.86    140.90 o
 -11   1  20      174.27      201.21     64.72 o
  -9   1  20      518.66      498.05     77.54 o
  -7   1  20      317.96      377.60     68.13 o
  -5   1  20      346.08      329.16     51.09 o
  -3   1  20      409.57      399.81     51.52 o
  -1   1  20      377.41      330.24     72.25 o
   1   1  20       40.74        9.63     30.32 o
   3   1  20      238.66      281.72     39.93 o
   5   1  20      380.06      390.15     40.63 o
   7   1  20       11.39       51.30     35.12 o
   9   1  20      208.91      128.09     65.99 o
  11   1  20      669.42      702.47    151.17 o
  13   1  20       18.82      -21.83     55.86 o
  15   1  20      197.46      103.17     76.31 o
 -20   2  20      226.76      164.53     73.12 o
 -18   2  20       27.51       40.64     61.56 o
 -16   2  20      355.82      283.36     83.73 o
 -14   2  20      109.52       23.94     59.41 o
 -12   2  20     1486.35     1558.46    129.98 o
 -10   2  20      301.29      250.74     67.24 o
  -8   2  20       53.72       40.54     38.55 o
  -6   2  20      146.74      137.82     41.79 o
  -4   2  20      241.79      174.33     43.37 o
  -2   2  20     1689.69     1822.54     94.81 o
   0   2  20      349.93      314.50     72.40 o
   2   2  20      345.28      334.23     51.79 o
   4   2  20      750.06      870.26     57.49 o
   6   2  20       27.92       26.18     28.72 o
   8   2  20      484.19      416.14     60.26 o
  10   2  20      414.10      521.34    100.56 o
  12   2  20      525.91      409.75    178.66 o
  14   2  20       23.98       24.23     77.84 o
 -19   3  20       84.50       75.11     67.82 o
 -17   3  20       59.20       35.28     63.30 o
 -15   3  20      204.80      241.78     82.45 o
 -13   3  20       25.93      -22.47     52.03 o
 -11   3  20      141.83      128.27    114.07 o
  -9   3  20      161.15      130.96     66.65 o
  -7   3  20     1065.68     1169.59     85.38 o
  -5   3  20      142.64      201.56     45.96 o
  -3   3  20      487.25      449.60     66.08 o
  -1   3  20       80.94      116.95     39.98 o
   1   3  20       54.88      111.39     43.01 o
   3   3  20        6.10       22.58     30.19 o
   5   3  20     1266.54     1325.63     74.90 o
   7   3  20       29.78       17.75     41.70 o
   9   3  20      139.34      116.54     55.77 o
  11   3  20      325.06      417.78    134.68 o
  13   3  20        3.25       -8.85     75.23 o
 -18   4  20      114.48       66.05     65.25 o
 -16   4  20       77.82       27.74     58.85 o
 -14   4  20        5.56       50.29     54.75 o
 -12   4  20      182.05      268.81     73.84 o
 -10   4  20       44.92       71.72     55.95 o
  -8   4  20       52.21       12.16     50.38 o
  -6   4  20     1417.10     1408.71    118.96 o
  -4   4  20        0.81      -15.73     36.16 o
  -2   4  20      723.14      828.40     71.43 o
   0   4  20      177.55      191.70     70.43 o
   2   4  20       63.34       81.50     38.12 o
   4   4  20      189.63      178.07     49.81 o
   6   4  20      399.27      382.91     54.53 o
   8   4  20        6.67       37.80     62.07 o
  10   4  20       83.44      -17.45     58.21 o
  12   4  20        0.34       95.34     80.97 o
 -15   5  20       10.03      -35.02     52.61 o
 -13   5  20        7.66      -52.74     52.74 o
 -11   5  20        3.04       71.57     62.75 o
  -9   5  20     1149.32     1183.47    120.52 o
  -7   5  20      663.17      583.14     87.12 o
  -5   5  20       55.49       94.01     52.28 o
  -3   5  20      154.14       89.57     51.63 o
  -1   5  20      281.86      298.77     67.11 o
   1   5  20        0.17      -38.19     40.63 o
   3   5  20       78.23      151.78     60.10 o
   5   5  20      693.23      766.65     80.46 o
   7   5  20       16.25       25.71     58.76 o
   9   5  20      102.30       73.97     66.86 o
 -12   6  20       10.65       17.30     93.86 o
 -10   6  20       24.54      130.98     76.02 o
  -8   6  20        0.23       44.69     57.26 o
  -6   6  20        1.00      -50.12     52.99 o
  -4   6  20        2.66      -50.89     50.89 o
  -2   6  20      105.92      168.60     65.95 o
   0   6  20       28.13      130.39     81.08 o
   2   6  20        6.25       55.61     62.61 o
   4   6  20       28.92       69.25     59.06 o
   6   6  20        0.74       11.88     62.96 o
 -19   1  21       73.26      153.16     81.08 o
 -17   1  21      142.75        7.98     63.22 o
 -15   1  21       27.55      176.02    114.07 o
 -13   1  21        3.70       -2.33     50.08 o
 -11   1  21       26.68      -74.76     92.08 o
  -9   1  21      248.31      188.81     73.01 o
  -7   1  21      231.91      245.28     58.34 o
  -5   1  21       23.54      -29.94     32.50 o
  -3   1  21      511.79      484.71     63.12 o
  -1   1  21        4.66       73.44     36.81 o
   1   1  21       23.92       64.55     32.79 o
   3   1  21        0.19      -25.85     25.85 o
   5   1  21       96.83       30.20     29.57 o
   7   1  21      179.78      180.29     43.93 o
   9   1  21      451.39      501.66     98.13 o
  11   1  21       71.46       64.12     70.76 o
  13   1  21       29.60       96.66     57.68 o
 -20   2  21       35.41        2.75     98.95 o
 -18   2  21       22.38       36.07     62.07 o
 -16   2  21      298.57      543.76     98.89 o
 -14   2  21      168.11      193.85     76.96 o
 -12   2  21       57.66       54.42     54.55 o
 -10   2  21       32.61       14.07     51.01 o
  -8   2  21       81.63       97.25     44.27 o
  -6   2  21      262.58      218.37     47.75 o
  -4   2  21       23.11      -12.79     33.92 o
  -2   2  21       79.44      217.20    149.54 o
   0   2  21       16.11       -3.32     33.34 o
   2   2  21      127.73       59.38     34.58 o
   4   2  21       98.10      120.22     34.26 o
   6   2  21       87.24       31.60     39.72 o
   8   2  21      173.49      253.54     55.53 o
  10   2  21       16.41       24.74     71.91 o
  12   2  21       28.61        3.53     70.66 o
 -17   3  21       73.25      119.37    120.94 o
 -15   3  21       23.19        1.43     54.71 o
 -13   3  21      105.61      129.38     63.15 o
 -11   3  21      132.71      147.45     61.32 o
  -9   3  21       12.51       -2.03     46.17 o
  -7   3  21      276.95      359.92     56.94 o
  -5   3  21       68.57      109.34     41.40 o
  -3   3  21     1962.92     2255.37    111.27 o
  -1   3  21      160.57      216.33     46.73 o
   1   3  21       58.36      108.27     53.98 o
   3   3  21      409.01      383.48     48.86 o
   5   3  21      115.44      127.78     52.09 o
   7   3  21      569.59      476.46     62.31 o
   9   3  21      282.84      329.23     61.19 o
  11   3  21      136.01       90.70    109.94 o
 -16   4  21      300.18      418.77     84.59 o
 -14   4  21      190.33      232.84     74.75 o
 -12   4  21        0.12      -14.26     53.93 o
 -10   4  21      538.63      573.05    114.99 o
  -8   4  21      847.27      993.39    108.86 o
  -6   4  21      220.89      257.63    111.48 o
  -4   4  21       17.35       99.76     43.23 o
  -2   4  21      685.51      708.67     68.85 o
   0   4  21       27.86      -10.18     35.40 o
   2   4  21      661.11      736.95     68.69 o
   4   4  21        5.07       38.58     35.80 o
   6   4  21        1.68        3.18     49.09 o
   8   4  21      557.26      487.79    188.28 o
  10   4  21      309.88      326.22     77.84 o
 -13   5  21       83.22      207.15     75.43 o
 -11   5  21        0.05       16.01     57.96 o
  -9   5  21      701.21      790.30    135.06 o
  -7   5  21        0.03       59.46     57.17 o
  -5   5  21      128.00      147.50     56.20 o
  -3   5  21     1292.77     1619.27    119.10 o
  -1   5  21       24.96       57.23     51.56 o
   1   5  21      477.65      450.09     77.89 o
   3   5  21       48.28      -15.24     54.15 o
   5   5  21      215.32      193.26     57.43 o
   7   5  21      187.26      244.49     79.24 o
  -8   6  21      188.17      183.76     74.60 o
  -6   6  21       16.57       59.39     59.39 o
  -4   6  21       44.27       52.30     61.45 o
  -2   6  21      372.24      416.41     79.24 o
   0   6  21       10.43       66.63     62.74 o
   2   6  21      348.71      578.98    163.54 o
 -18   0  22       64.64       82.46     87.95 o
 -16   0  22      516.27      799.83    170.41 o
 -14   0  22       13.69       21.99     85.21 o
 -12   0  22       31.27       24.74     68.71 o
 -10   0  22      629.53      797.53    129.38 o
  -8   0  22      147.83       57.72     70.71 o
  -6   0  22      876.27      754.49    118.62 o
  -4   0  22      488.22      373.40    129.18 o
  -2   0  22      245.51      286.41     63.97 o
   0   0  22      192.84      178.99     55.43 o
   2   0  22        1.25       10.51     66.19 o
   4   0  22        8.88      -36.18     42.07 o
   6   0  22      237.02      177.05     87.44 o
   8   0  22      700.97      912.52    175.91 o
  10   0  22      122.86       -2.75     93.45 o
  12   0  22       83.54       16.49    104.45 o
 -19   1  22        6.29        5.15     68.48 o
 -17   1  22      501.95      540.49    105.80 o
 -15   1  22      128.70      119.10     69.64 o
 -13   1  22      278.34      448.00    186.90 o
 -11   1  22        3.55      -40.95     49.04 o
  -9   1  22        2.45       85.97     51.06 o
  -7   1  22      372.71      354.01     70.62 o
  -5   1  22      342.95      370.20     55.72 o
  -3   1  22     1539.34     1504.33    108.76 o
  -1   1  22        3.29        8.80     33.14 o
   1   1  22      906.23     1053.41     70.47 o
   3   1  22      230.40      198.10     38.77 o
   5   1  22      556.44      502.07     73.75 o
   7   1  22      883.81      948.30    111.06 o
   9   1  22      646.94      539.82    302.34 o
  11   1  22       79.20      166.20     74.66 o
 -18   2  22       19.53      -17.43     65.09 o
 -16   2  22      213.19      182.78     77.74 o
 -14   2  22      111.18       59.51     74.08 o
 -12   2  22      385.86      330.19     77.95 o
 -10   2  22      437.79      408.64     64.10 o
  -8   2  22     1358.07     1426.21    117.91 o
  -6   2  22      362.65      302.83     56.85 o
  -4   2  22       47.24       25.63     39.20 o
  -2   2  22        0.49       21.30     48.86 o
   0   2  22      413.93      443.84     88.64 o
   2   2  22      183.28      181.94     44.33 o
   4   2  22      126.56      115.63     36.28 o
   6   2  22        1.04      -37.79     37.79 o
   8   2  22      262.33      300.08     88.03 o
  10   2  22       50.16        7.28     65.74 o
 -17   3  22        0.07       -4.65     60.68 o
 -15   3  22        0.09      -30.95     54.81 o
 -13   3  22      140.93      143.75     67.17 o
 -11   3  22       82.75      189.01     67.14 o
  -9   3  22      480.24      555.45     88.44 o
  -7   3  22       23.81       33.63     40.47 o
  -5   3  22      190.33      152.77     50.14 o
  -3   3  22      528.34      618.67     85.96 o
  -1   3  22       74.85      121.02     43.03 o
   1   3  22      647.43      704.52     65.66 o
   3   3  22       47.67       -4.71     33.36 o
   5   3  22       22.31       87.89     46.49 o
   7   3  22      417.92      739.48     84.01 o
   9   3  22       38.06      -36.86     64.72 o
 -14   4  22       13.72      -31.51     52.43 o
 -12   4  22      367.03      326.88     76.64 o
 -10   4  22      114.01      252.34     72.91 o
  -8   4  22       20.62        9.46     60.54 o
  -6   4  22       26.10       20.55     49.09 o
  -4   4  22        8.54       24.82     47.36 o
  -2   4  22       90.72      155.18     46.58 o
   0   4  22        4.86      -37.32     37.32 o
   2   4  22      310.64      363.77     57.56 o
   4   4  22       63.68       70.98     41.07 o
   6   4  22       29.94      196.65     73.90 o
   8   4  22        0.39       15.58     64.05 o
 -11   5  22      100.53       78.49     66.00 o
  -9   5  22       96.82       66.36     62.33 o
  -7   5  22       36.61       40.38     62.84 o
  -5   5  22      392.07      337.47     72.08 o
  -3   5  22      128.56      110.63     54.77 o
  -1   5  22       30.32      108.41     52.97 o
   1   5  22        2.81       44.16     57.92 o
   3   5  22       10.02       49.88     58.12 o
   5   5  22        0.01      -19.24     65.97 o
 -17   1  23      122.33       67.53     71.20 o
 -15   1  23        6.55       -6.94     61.01 o
 -13   1  23        4.72      -51.01     51.01 o
 -11   1  23      142.27       68.58     64.75 o
  -9   1  23      498.38      454.23     77.48 o
  -7   1  23       91.48      163.55     49.14 o
  -5   1  23       78.57      135.18     46.10 o
  -3   1  23      204.35      273.21     52.50 o
  -1   1  23       29.80       54.20     37.08 o
   1   1  23      190.09      231.70     60.93 o
   3   1  23      119.05      102.32     36.41 o
   5   1  23      247.76      287.96     53.95 o
   7   1  23       17.37       28.55     93.45 o
   9   1  23        0.03       25.45     65.36 o
 -16   2  23        1.89      -56.35     60.25 o
 -14   2  23       43.56       66.71     60.54 o
 -12   2  23       96.25       75.40     62.37 o
 -10   2  23       19.76       50.18     51.57 o
  -8   2  23       68.12      116.47     67.17 o
  -6   2  23     1046.11     1238.54     88.68 o
  -4   2  23      522.76      556.05     65.26 o
  -2   2  23      341.41      433.98     58.38 o
   0   2  23      230.24      248.26     53.67 o
   2   2  23       24.10       26.13     43.43 o
   4   2  23      430.94      289.03     56.26 o
   6   2  23      136.41      108.16     49.29 o
   8   2  23       47.49       75.96     73.90 o
 -15   3  23       20.23       59.62     64.41 o
 -13   3  23      263.19      266.53     77.25 o
 -11   3  23        1.50        4.08     66.41 o
  -9   3  23       93.27      138.37     66.41 o
  -7   3  23       37.67      -20.09     49.33 o
  -5   3  23       37.15      -36.47     36.47 o
  -3   3  23       27.10       13.29     41.48 o
  -1   3  23       44.93       70.55     51.21 o
   1   3  23      236.73      249.03     46.87 o
   3   3  23       29.35       23.39     35.40 o
   5   3  23      388.08      507.67    131.71 o
   7   3  23       97.07      103.28     56.97 o
 -12   4  23      250.27      304.18     81.32 o
 -10   4  23       36.49       90.84     65.40 o
  -8   4  23       66.41       79.46     60.84 o
  -6   4  23      820.51      995.42    100.28 o
  -4   4  23       93.86      131.50     69.43 o
  -2   4  23      557.08      557.22     67.81 o
   0   4  23      423.67      546.24    101.49 o
   2   4  23       22.40      -10.18     38.44 o
   4   4  23      368.74      357.46     67.92 o
   6   4  23        2.44       13.74     60.25 o
  -7   5  23       96.51      175.48     63.19 o
  -5   5  23       15.24      -51.81     51.81 o
  -3   5  23       28.53       14.17     53.45 o
  -1   5  23       90.23      178.70     73.84 o
   1   5  23      235.02      266.05     73.95 o
 -16   0  24       20.08       65.97    101.70 o
 -14   0  24       29.19       -5.50     82.46 o
 -12   0  24        0.05      -16.77    100.32 o
 -10   0  24      605.34      486.01    109.77 o
  -8   0  24      375.37      517.16    113.86 o
  -6   0  24     1236.60      931.82    278.98 o
  -4   0  24      346.36      163.21     64.95 o
  -2   0  24      787.28      942.26    100.64 o
   0   0  24      665.54      668.82    193.49 o
   2   0  24      476.43      477.29     76.62 o
   4   0  24      781.36      802.47    149.80 o
   6   0  24      104.09      373.58    106.94 o
   8   0  24       28.71       27.49     96.20 o
 -15   1  24       35.14       78.16     70.76 o
 -13   1  24      287.15      196.13     73.30 o
 -11   1  24      231.20       76.99     57.02 o
  -9   1  24      413.96      395.15     75.91 o
  -7   1  24      149.34      115.33     51.92 o
  -5   1  24       76.79       83.84     44.66 o
  -3   1  24      401.62      448.62     56.38 o
  -1   1  24        6.54       24.09     35.04 o
   1   1  24        0.82       -5.27     33.82 o
   3   1  24       72.04       93.63     44.87 o
   5   1  24      213.06      218.46     69.77 o
   7   1  24       33.93       23.26     67.03 o
 -14   2  24        3.05       27.57     60.50 o
 -12   2  24       76.31       99.91     67.86 o
 -10   2  24       67.76       68.05     55.62 o
  -8   2  24      347.64      289.78     60.13 o
  -6   2  24      214.07      199.57     67.17 o
  -4   2  24      115.60      166.48     66.95 o
  -2   2  24      393.14      519.34     65.18 o
   0   2  24       13.81       44.70     38.92 o
   2   2  24      152.08      122.10     41.77 o
   4   2  24      434.37      463.38     66.87 o
   6   2  24        7.79       20.83     65.16 o
 -13   3  24       19.83       38.07     68.92 o
 -11   3  24       39.68       45.30     60.77 o
  -9   3  24       67.36       79.80     60.76 o
  -7   3  24      147.95      120.76     61.64 o
  -5   3  24       54.88       61.41     44.98 o
  -3   3  24      583.05      655.46     72.38 o
  -1   3  24        2.97       -9.15     41.29 o
   1   3  24       26.20       63.08     39.83 o
   3   3  24        9.33       -6.31     44.14 o
   5   3  24      105.13       79.29     53.61 o
 -10   4  24       35.29       85.71     91.79 o
  -8   4  24        6.83       50.81     59.90 o
  -6   4  24      180.45      163.77     61.64 o
  -4   4  24       55.40      145.93     58.69 o
  -2   4  24      146.96       72.84     53.68 o
   0   4  24        1.18      -42.13     42.13 o
   2   4  24       23.33       38.36     39.96 o
 -13   1  25        0.09      -68.06     77.59 o
 -11   1  25        2.48      100.57     58.70 o
  -9   1  25        3.10      -17.36     45.53 o
  -7   1  25      135.29      199.39     54.63 o
  -5   1  25      240.66      274.95     62.40 o
  -3   1  25      265.01      337.21     54.50 o
  -1   1  25       34.53       44.51     39.53 o
   1   1  25      180.96      225.83     46.09 o
   3   1  25        5.79       40.30     46.48 o
   5   1  25       17.92      102.72     58.10 o
 -12   2  25      117.82      157.73     69.33 o
 -10   2  25        9.76      -48.72     48.72 o
  -8   2  25       25.30      -11.05     63.76 o
  -6   2  25       19.85      -25.59     41.77 o
  -4   2  25        0.51       -8.05     42.84 o
  -2   2  25      240.62      281.96     51.20 o
   0   2  25      136.11      105.23     43.82 o
   2   2  25      137.73      148.87     45.89 o
   4   2  25       21.89       54.93     48.57 o
  -9   3  25      122.48      215.64     71.60 o
  -7   3  25      211.75      152.41     66.41 o
  -5   3  25       41.59       90.63     58.21 o
  -3   3  25      654.58      763.98    112.70 o
  -1   3  25        7.70       20.95     67.24 o
   1   3  25      307.28      377.77     95.29 o
 -10   0  26       85.65      158.89     95.12 o
  -8   0  26       12.73      -77.40     77.40 o
  -6   0  26     1129.95     1628.83    190.21 o
  -4   0  26       29.34       15.57     56.60 o
  -2   0  26       16.68        4.03     56.72 o
   0   0  26       26.10       24.78     68.66 o
   2   0  26       20.40       16.22     53.75 o
  -9   1  26       54.15       67.91     52.09 o
  -7   1  26       55.73      106.05     50.57 o
  -5   1  26      145.53      175.92     55.05 o
  -3   1  26      181.38      283.01     51.78 o
  -1   1  26       76.98       37.91     50.72 o
   1   1  26      587.92      579.02     61.28 o
  -8   2  26       14.15       -7.19     67.44 o
  -6   2  26      599.82      810.10     83.76 o
  -4   2  26       89.70      186.00     54.15 o
  -2   2  26       22.28       15.18     40.52 o
   0   2  26      131.11      123.84     54.33 o
 
